# Supplementary material for: Single-cell profiling reveals a memory B cell-like subtype of follicular lymphoma with increased transformation risk
Source: Nat Commun. 2022 Nov 9;13:6772. doi: 10.1038/s41467-022-34408-0 (PMC9646774; doi:10.1038/s41467-022-34408-0)
Supplement: Supplementary file 4 — Supplementary Data 1 [file 41467_2022_34408_MOESM4_ESM.xlsx]

## Sheet: BxSite
Supplementary Data 1. Biopsy site
Sample Code	Diagnosis	Biopsy Site
eBF016241	FL	lymph node, mesenteric
eBF055812	FL	lymph node, groin
eBF057480	FL	lymph node, small bowel
eBF077755	FL	lymph node, neck
eBF086109	FL	lymph node, inguinal
eBF096503	FL	lymph node, mesenteric
eBF117115	FL	lymph node, femoral
eBF117695	FL	lymph node, femoral
eBF118051	FL	lymph node, groin
eBF135210	FL	lymph node, mesenteric
eBF135267	FL	lymph node, mediastinal
eBF135279	FL	lymph node, inguinal
eBF135286	FL	lymph node, axillary
eBF135299	FL	lymph node, groin
eBF135415	FL	lymph node, axillary
eBF135456	FL	lymph node, neck
eBF135598	FL	lymph node, axillary
eBF135630	FL	lymph node, inguinal
eBF135652	FL	lymph node, groin
eBF135936	FL	lymph node, mesenteric
eBF135971	FL	lymph node, neck
eBF136029	FL	spleen
eBF136049	FL	lymph node, paratracheal
eBF136082	FL	lymph node, groin
eBF136109	FL	retroperitoneal mass
eBF136145	FL	lymph node, iliac
eBF136207	FL	lymph node, neck
eBF136512	FL	lymph node, groin
eBF136564	FL	lymph node, groin
eBF136723	FL	lymph node, supraclavicular
eBF136786	FL	lymph node, mesenteric
eBF136833	FL	lymph node, groin
eBF136898	FL	lymph node, iliac
eBF136966	FL	lymph node, supraclavicular
eBF137362	FL	lymph node, groin
eBF138189	FL	axillary mass
eBF145174	FL	lymph node, arm
eBF145266	FL	lymph node, inguinal
eBF145350	FL	lymph node, neck
eBF145353	FL	lymph node, axillary
eBF145482	FL	lymph node, cervical
eBF145544	FL	lymph node, axillary
eBF145767	FL	lymph node, axillary
eBF145810	FL	lymph node, neck
eBF145860	FL	lymph node, axillary
eBF145876	FL	lymph node, mesenteric
eBF145934	FL	lymph node, inguinal
eBF145947	FL	lymph node, inguinal
eBF145974	FL	lymph node, inguinal
eBF146039	FL	lymph node, inguinal
eBF146049	FL	tonsil
eBF146082	FL	lymph node, neck
eBF146086	FL	lymph node, inguinal
eBF146169	FL	lymph node, neck
eBF146178	FL	lymph node, groin
eBF146269	FL	lymph node, inguinal
eBF146329	FL	lymph node, inguinal
eBF146429	FL	lymph node, axillary
eBF146442	FL	lymph node, groin
eBF146780	FL	lymph node, axillary
eBF146919	FL	lymph node, axillary
eBF147074	FL	extradural mass
eBF147181	FL	lymph node, axillary
eBF147307	FL	lymph node, groin
eBF147321	FL	lymph node, inguinal
eBF147761	FL	mesenteric mass
eBF147891	FL	lymph node, supraclavicular
eBF147944	FL	lymph node, neck
eBF154746	FL	lymph node, inguinal
eBF154904	FL	lymph node, mesenteric
eBF154970	FL	lymph node, inguinal
eBF154983	FL	lymph node, submandibular
eBF154990	FL	lymph node, inguinal
eBF155039	FL	lymph node, inguinal
eBF155226	FL	lymph node, groin
eBF155247	FL	thyroid
eBF155408	FL	lymph node, axillary
eBF155410	FL	lymph node, inguinal
eBF155439	FL	lymph node, inguinal
eBF155511	FL	lymph node, neck
eBF155536	FL	lymph node, axillary
eBF155566	FL	lymph node, supraclavicular
eBF155576	FL	lymph node, submandibular
eBF155696	FL	lymph node, neck
eBF155727	FL	lymph node, cervical
eBF155802	FL	lymph node, groin
eBF155858	FL	lymph node, neck
eBF155877	FL	lymph node, supraclavicular
eBF155893	FL	submandibular mass
eBF155901	FL	lymph node, neck
eBF155993	FL	lymph node, groin
eBF156080	FL	lymph node, inguinal
eBF156225	FL	lymph node, supraclavicular
eBF156256	FL	lymph node, neck
eBF156309	FL	lymph node, mesenteric
eBF156348	FL	lymph node, neck
eBF156457	FL	spleen
eBF156595	FL	lymph node, inguinal
eBF156602	FL	lymph node, inguinal
eBF156947	FL	lymph node, mesenteric
eBF156980	FL	lymph node, cervical
eBF157226	FL	lymph node, submandibular
eBF157278	FL	lymph node, inguinal
eBF157399	FL	lymph node, submandibular
eBF157416	FL	lymph node, inguinal
eBF157438	FL	lymph node, inguinal
eBF157464	FL	lymph node, mesenteric
eBF157521	FL	lymph node, inguinal
eBF157546	FL	iliac mass
eBF157623	FL	lymph node, inguinal
eBF157630	FL	lymph node, groin
eBF157648	FL	lymph node, inguinal
eBF157658	FL	lymph node, inguinal
eBF157737	FL	lymph node, inguinal
eBF157747	FL	intra-abdominal mass
eBF157798	FL	lymph node, mesenteric
eBF157803	FL	lymph node, neck
eBF157881	FL	lymph node, inguinal
eBF158170	FL	lymph node, neck
eBF164714	FL	lymph node, axillary
eBF164822	FL	lymph node, inguinal
eBF164935	FL	lymph node, mesenteric
eBF165575	FL	axillary mass
eBF165862	FL	lymph node, axillary
eBF165955	FL	mesenteric mass
eBF166154	FL	lymph node, axillary
eBF166212	FL	lymph node, neck
eBF166298	FL	lymph node, neck
eBF166365	FL	lymph node, groin
eBF166622	FL	groin mass
eBF166626	FL	mediastinal mass
eBF166681	FL	lymph node, axillary
eBF166796	FL	lymph node, axillary
eBF166904	FL	buccal mass
eBF166908	FL	lymph node, axillary
eBF167033	FL	lymph node, cervical
eBF167075	FL	lymph node, iliac
eBF167078	FL	lymph node, neck
eBF167270	FL	iliac mass
eBF167288	FL	lymph node, axillary
eBF167329	FL	lymph node, groin
eBF167660	FL	lymph node, neck
eBF167799	FL	lymph node, inguinal
eBF168126	FL	lymph node, cervical
eBF176281	FL	lymph node, retroperitoneal
eBF176293	FL	lymph node, neck
eBF176552	FL	lymph node, mesenteric
eBF176791	FL	lymph node, groin
eBF176841	FL	lymph node, neck
eBF176900	FL	lymph node, groin
eBF176910	FL	lymph node, inguinal
eBF176944	FL	lymph node, neck
eBF177487	FL	lymph node, submandibular
eBF177504	FL	lymph node, groin
eBF177955	FL	lymph node, epitrochlear
eBF145257	rLN	lymph node, axillary
eBF145258	rLN	lymph node, neck
eBF145269	rLN	lymph node, neck
eBF154742	rLN	lymph node, axillary
eBF154958	rLN	lymph node, axillary
eBF155090	rLN	lymph node, submandibular
eBF155278	rLN	lymph node, iliac
eBF155279	rLN	lymph node, axillary
eBF155517	rLN	lymph node, axillary
eBF155552	rLN	lymph node, cervical
eBF155768	rLN	lymph node, axillary
eBF155857	rLN	lymph node, axillary
eBF155953	rLN	lymph node, axillary
eBF155974	rLN	lymph node, axillary
eBF157180	rLN	lymph node, axillary
eBF157433	rLN	lymph node, axillary
eBF157655	rLN	lymph node, axillary
eBF157951	rLN	lymph node, inguinal
eBF158054	rLN	lymph node, neck
eBF158163	rLN	lymph node, groin
eBF165611	rLN	lymph node, inguinal
eBF165754	rLN	lymph node, groin
eBF165938	rLN	lymph node, neck
eBF166028	rLN	lymph node, supraclavicular
eBF166513	rLN	lymph node, submandibular
eBF166779	rLN	lymph node, neck
eBF166808	rLN	lymph node, neck
eBF166993	rLN	upper arm mass
eBF167510	rLN	lymph node, neck
eBF167592	rLN	lymph node, neck
eBF167670	rLN	lymph node, axillary
eBF167782	rLN	lymph node, inguinal
eBF167981	rLN	lymph node, axillary
eBF168006	rLN	lymph node, cervical
eBF168052	rLN	lymph node, axillary
eBF168165	rLN	lymph node, axillary
