# Supplementary material for: Single-cell profiling reveals a memory B cell-like subtype of follicular lymphoma with increased transformation risk
Source: Nat Commun. 2022 Nov 9;13:6772. doi: 10.1038/s41467-022-34408-0 (PMC9646774; doi:10.1038/s41467-022-34408-0)
Supplement: Supplementary file 5 — Supplementary Data 2 [file 41467_2022_34408_MOESM5_ESM.xlsx]

## Sheet: ComposByPG#
Supplementary Data 2. FL sample composition by B-cell PG cluster (Raw cell numbers)
Sample Code	B00	B03	B04	B05	B14	B16	B64	B27	B00Ab	B01	B02	B03Ab	B04Ab	B05Ab	B06	B07	B08	B09	B10	B11	B12	B13	B15	B17	B18	B19	B20	B21	B22	B23	B24	B25	B26	B28	B29	B30	B31	B32	B33	B34	B35	B36	B37	B38	B39	B40	B41	B42	B43
eBF016241	293	3	5	4	9	0	0	96	0	10	15	0	0	0	16	2	0	4	0	18	3	9	0	0	6	10	18	2	1	0	1	0	73	0	6471	0	0	0	0	1	19	0	0	0	0	0	0	0	0
eBF055812	9562	1308	873	140	117	56	4	786	0	149	2114	0	0	0	26	287	62	55	13	25167	21	8	12	24	22	40	105	17	8	1	30	0	39	22	197	0	9	2	27	4	3	23	22	0	1	13	14	0	0
eBF057480	145	10	6	0	1	0	0	62	0	6	1	0	0	0	2	2	2	6	0	2	3	3	0	0	5	1	8	0	0	0	0	0	22	0	1092	0	0	0	0	0	4	1	1	0	0	0	1	0	0
eBF077755	3612	3545	354	0	362	162	1	300	0	6668	50	0	0	1338	125	18	69	25	21	6	1	11	60	1	3	8	8	15	12	1	2	31	30	7	16	0	6	9	0	0	24	391	33	0	0	0	2	1	2
eBF086109	2914	954	476	365	187	223	8	77	0	652	609	0	0	0	93	298	14	259	4	210	9	647	2	26	284	40778	131	4	25	4	3	0	104	43	227	1	0	3	24	10	143	0	4	0	0	21	2	0	1
eBF096503	9672	1164	1001	0	80	22	4	647	0	660	12	0	0	2039	10	15	130	15	2	8	0	1	4	14	7	11	10	13	2	0	9	1	127	3	10	0	1	2	0	4	2	3	52	0	0	2	2	0	0
eBF117115	3798	6595	3477	0	842	720	4	230	0	6844	25	0	0	3990	39	2	168	8	29	8	2	2	200	13	1	21	13	75	1	5	0	19	45	0	5	0	3	16	0	1	5	17	25	1	0	6	0	1	0
eBF117695	806	131	63	0	20	5	1	10	0	0	3	0	0	0	3	8	0	0	2	2	0	0	0	6	6	1	2	0	0	0	11	0	2	0	7	0	1	0	0	0	0	0	2	0	1	0	2	1	0
eBF118051	13107	2492	910	166	101	233	1	135	0	255	818	0	0	0	39	26816	20	51	12	937	4	198	0	11	1050	211	517	3	16	10	15	3	18	19	111	0	0	1	1	2	11	3	6	0	0	13	2	0	1
eBF135210	1975	311	89	102	110	108	3	86	0	176	1947	0	0	0	239	263	20	129	209	42753	1	157	0	116	356	43	92	1	10	1	106	0	11	2	144	0	0	0	1	0	166	0	12	0	1	64	2	0	2
eBF135267	0	81	29	1	4	2	0	77	48	18	33	0	0	0	0	5	2	11	1	116	0	3	0	5	61	0	0	0	1	0	2	0	6	0	3	0	0	0	1	3	2	0	4	0	0	1	0	0	0
eBF135279	2684	1436	1381	0	284	630	13	156	0	1260	7	0	0	914	81	0	35879	627	40	4	28	35	1200	3	3	0	2	26	19	12	9	17	343	0	13	1	45	2566	0	1	3	141	9	2	0	2	11	0	15
eBF135286	1118	849	616	30	215	469	3	62	0	91	0	0	0	0	119	14	5	0	4	0	0	8	12	1	1	1	0	4	0	11	2	22	5	0	4	10	13	0	1	0	8	0	1	46114	123	3	1	28	7
eBF135299	2540	185	100	33	197	46	6	51	0	80	26	0	0	0	49	72	16	7	51	2	2	13	6	7	1	4	4	14	2	27	8	5	62	0	3	10	9	1	2	1	11	2	26	184	26095	6	45	47	2
eBF135415	1092	611	891	0	252	129	4	47	0	496	7	0	0	3016	3	2	48	21	6	2	15	1	8	1	2	1	2	1	0	0	7	0	6	0	0	0	1	0	0	0	0	0	4	0	0	1	0	0	7
eBF135456	1025	177	139	0	102	202	1	49	0	150	6	0	0	96	5	8	11	1	2	4	0	1	3339	0	7	3	2	0	1	2	6	4	8	0	2	0	1	1	0	0	0	1	1	0	0	0	0	0	1
eBF135598	1988	2552	950	351	589	659	30	22	0	853	58	0	0	0	35	73	10	14	8	185	2	147	12	0	31	24	5	9	5	0	1	4	24	2	56	0	0	2	1	3	38	1	4	1	0	3	0	1	1
eBF135630	3073	247	847	0	217	94	6	267	0	1620	62	0	0	769	55	38	107	41759	8	9	439	31	1	1	8	7	10	3	39	1	2	3	29	3	69	3	6	2	2	6	2	5	9	0	0	2	0	0	7
eBF135652	190	1234	127	2	59	110	3	27	0	16	352	0	0	0	2	6	2	10	1	17	0	13	0	122	2	16	17	0	1	0	1	0	15	6	2	26	0	0	47377	50	0	0	1	0	0	39	1	0	2
eBF135936	6491	2022	641	108	382	258	7	31	0	118	7	0	0	0	11	10	10	1	2927	7	1	5	4	3	8	3	1	0	1	2	33	0	35	1	0	1	4	2	2	3	26	0	15	0	2	40	2	1	0
eBF135971	1716	0	114	206	62	111	11	18	0	22	43815	831	0	0	29	314	5	27	15	1531	2	43	4	26	21	21	65	0	30	3	5	2	32	350	56	6	4	2	27	31	4	0	0	1	1	173	0	0	4
eBF136029	741	0	48	52	240	78	5	41	0	42	39136	1289	0	0	13	2405	0	2127	3	989	67	1277	0	7	79	309	224	0	45	1	0	0	35	211	48	14	0	1	14	15	0	0	2	1	0	41	0	0	11
eBF136049	146	408	93	7	35	174	3	270	0	6	0	0	0	0	2	4	7	0	1	3	0	1	1	0	1	2	0	0	0	0	5800	0	10	0	2	0	1	1	0	0	0	0	2	1	0	0	1	0	0
eBF136082	8071	862	1369	0	693	363	14	297	0	30967	59	0	0	2849	64	1692	264	68	189	92	27	62	14	2	107	28	7	230	9	6	15	106	58	19	22	2	6	5	0	1	50	30	1087	0	0	11	1	0	22
eBF136109	1376	1064	465	119	504	744	13	357	0	349	0	0	0	0	1	0	14051	13	13	0	5	0	30	3	0	2	0	1	1	0	12	0	103	0	1	0	6	5	3	1	0	3	57	0	0	0	3	0	2
eBF136145	324	163	340	93	71	39	0	93	0	212	37	0	0	0	464	8	11	132	1	0	13	97	0	0	6	3	39	0	20330	2	0	0	57	6	5	6	1	25	1	3	3	2	0	0	0	0	0	0	14
eBF136207	279	27	0	47	36	146	0	186	0	152	5	0	92	0	13	3	8040	4	19	0	0	0	17	1	2	0	1	2	1	0	3	3	39	0	7	0	12	0	0	0	0	5	33	0	0	0	7	0	1
eBF136512	7	1	7	0	0	0	0	10	0	31	3	0	0	0	3	0	7	0	0	2	2	1	0	0	0	0	0	0	0	0	0	0	2	1	7	0	0	0	0	0	3	2	0	0	0	0	0	0	0
eBF136564	3506	2506	598	152	362	502	0	400	0	1348	10	0	0	0	33	12	14429	46	285	6	8	1	627	1	4	5	2	12	0	13	13	18	86	0	15	0	14	13	1	0	0	14	78	0	0	0	9	3	3
eBF136723	1514	260	841	0	105	46	5	688	0	44285	13	0	0	831	305	29	252	24	196	2	1	3	182	0	0	1	1	44	1	7	14	10	45	1	8	1	54	4	0	0	51	16	34	7	3	22	25	5	5
eBF136786	2	1	3	0	1	0	0	17	0	5	0	0	0	0	1	0	7	0	1	0	1	0	3	0	0	0	0	0	0	0	1	0	6	0	0	0	5	0	0	0	0	3	0	0	0	0	1	0	0
eBF136833	1486	406	347	61	2147	155	0	82	0	135	5	0	0	0	12	7	244	41	2	3	3	1	102	1	3	5	5	0	19	0	4	3	7	0	3	0	4	7547	0	0	1	12	5	0	0	1	0	0	2
eBF136898	2825	2226	1194	25	165	211	18	283	0	96	12	0	0	0	21	4	55	37	10	3	18	2	38	2	4	6	3	22	0	0	17	0	35	1	11	0	27	3	4	0	8	10	22	2	5	1	9	19	10
eBF137362	1113	1006	345	95	195	81	4	54	0	27	42282	0	0	0	31	841	4	438	1	405	7	2028	0	6	29	180	260	0	42	2	0	3	5	97	66	5	1	2	7	50	0	0	0	0	0	16	0	0	15
eBF138189	574	226	475	285	538	499	8	135	0	809	1	0	0	0	117	0	343	3	37643	14	10	7	46	2	5	0	1	46	0	7	13	4	56	0	4	0	40	8	0	1	7	10	21	5	0	29	56	0	5
eBF145174	0	288	87	335	19	36	7	47	4568	45	41843	0	0	0	12	192	1	106	5	898	7	184	1	52	44	103	289	2	0	10	6	1	2	87	77	6	12	0	18	23	10	0	5	0	0	46	0	0	2
eBF145266	6	9	230	31	52	3	1	210	0	260	36	0	0	0	4	2	29	3762	6	0	43105	5	0	1	0	0	6	2	5	0	0	0	8	0	23	0	1	3	1	2	0	4	15	0	0	0	1	0	3
eBF145350	19124	5266	1400	944	417	271	31	65	0	1144	49	0	0	0	264	24	20	19830	9	8	559	102	11	0	2	1	5	6	9	3	1	39	56	3	6	15	3	6	0	3	15	3	0	7	0	3	2	0	12
eBF145353	9225	5659	3238	0	343	194	9	133	0	3082	10	0	0	1485	4504	31	303	34	64	1	3	27	160	2	0	11	5	873	3	43	0	20073	24	4	17	1	73	28	1	1	19	97	45	16	5	0	0	3	46
eBF145482	1078	591	417	0	124	156	3	102	0	1714	23	0	0	1632	116	11	469	533	621	2	3	15	615	0	1	6	0	88	0	39952	4	297	904	7	3	2	131	3	0	4	72	73	43	23	8	22	13	17	35
eBF145544	13521	6124	2818	511	338	317	3	266	0	375	530	0	0	0	196	508	2	33	14	20	1	23606	2	3	43	95	4	4	32	4	1	4	2	80	13	28	13	4	1	192	106	4	13	0	0	22	0	0	51
eBF145767	4864	786	873	0	314	320	5	38	0	729	450	0	0	1586	59	129	378	15	125	262	4	26	97	82	43	15	101	60	1	34	68	35	82	2	61	9	14069	2	4	4	43	34	7	5	13	27	114	24	3
eBF145810	7897	15530	1941	427	716	731	16	677	0	968	88	0	0	0	67	17	153	18	17	11	14	8	497	11	0	15	28	10	2	7	21	1	203	4	2	2	12	19717	1	5	3	17	3	0	0	3	3	0	0
eBF145860	206	80	149	0	25	46	0	757	0	45877	4	0	0	2259	80	1	122	86	39	0	19	2	20	0	2	2	0	24	4	0	0	18	16	1	7	0	3	4	0	0	19	5	59	0	0	1	0	0	34
eBF145876	346	976	373	0	371	72	0	1553	0	37641	30	0	0	3089	1055	13	2082	578	384	2	114	196	104	0	15	1	2	26	27	15	18	117	56	2	77	1	151	22	0	7	128	104	75	0	0	6	25	0	29
eBF145934	1043	421	226	522	146	178	32	67	0	201	11146	0	0	0	110	472	9	327	2	183	3	726	4	1	62	92	102	4	32	9	3	2	19	6789	175	9	3	2	20	19	14	3	3	0	0	103	0	0	8
eBF145947	2122	945	464	0	72	138	1	2843	0	617	12	0	0	505	41681	11	21	22	1	8	1	63	0	4	23	4	2	1	173	0	1	2	42	2	16	0	1	3	0	0	104	0	1	0	0	0	0	0	3
eBF145974	13439	881	1130	0	717	1408	10	169	0	1999	2	0	0	638	368	10	1271	14	209	2	32	8	191	0	1	0	0	249	2	72	9	81	21	1	20	108	14802	1	0	0	9	173	19	137	3	1	144	3	11
eBF146039	5354	492	173	16	177	260	2	53	0	19	26639	0	0	0	9	2171	2	11	2	308	0	39	0	31	31	125	53	0	6	3	1	2	13	131	32	3	0	0	25	2	5	1	1	0	0	53	2	0	4
eBF146049	5551	1392	0	0	98	215	28	219	0	1818	122	0	982	1302	214	344	84	11	168	89	0	125	31	11	159	26	59	0	23	7	261	1	24	88	11	13	35	8	3	13	80	3	87	0	0	206	1	0	0
eBF146082	59	0	319	0	237	365	0	751	0	4897	21	1521	0	37646	128	3	184	4	158	0	1	4	505	0	1	1	0	96	2	5	1	138	88	9	0	0	40	4	2	2	37	1	48	0	0	1	0	0	8
eBF146086	1117	431	209	56	356	73	0	1454	0	116	10	0	0	0	24	0	8	6	5	1	0	4	13	0	0	4	0	5832	0	4	1	14	2	3	9	0	36	1	1	0	3	1	7	0	0	0	6	4	0
eBF146169	19587	4416	4201	588	2706	1066	99	134	0	1372	169	0	0	0	102	186	41	13	229	184	0	75	3	86	18	6	20	2	3	44	183	4	40	3	40	10	36	5	31	86	30	0	18	3	2	6835	25	0	2
eBF146178	9	224	246	0	15	3	3	33	0	506	1	0	0	81	28	0	16	1	0	0	0	0	4	0	2	1	0	1	1	0	0	0	3	0	1	0	0	1	0	0	1	0	2	0	0	0	0	0	0
eBF146269	1232	0	0	9	380	521	0	211	0	38	60	1106	266	0	3	61	3	3	0	31	2	43	0	1	42	8089	45	0	2	0	1	0	13	27	20	0	0	0	1	18	0	0	5	0	0	15	0	0	0
eBF146329	3959	2248	971	3542	397	490	7	166	0	434	10	0	0	0	298	21	113	6	2	1	2	4	101	0	0	10	12	64	0	40	0	18203	8	1	0	0	23	5	0	1	3	3	3	5	0	0	2	0	2
eBF146429	877	512	564	3	381	415	0	16	0	2	5	0	0	0	1	1	0	2	0	0	0	2	0	0	0	0	0	0	1	0	0	0	2	0	2	0	1	1	0	0	0	0	0	0	1	0	0	0	0
eBF146442	141	19	15	0	5	29	0	17	0	6	81	0	0	0	2	183	3	0	0	49	0	7	0	1	2	2	2	0	0	0	2	0	0	7	2	0	0	0	0	0	0	0	0	0	0	0	0	0	0
eBF146780	789	850	1155	63	105	39	9	185	0	121	1244	0	0	0	24	229	37	61	26	159	6	64	1	21	110	177	24585	10	7	7	7	0	39	16	641	0	0	1	0	1	6	2	17	0	0	3	4	0	1
eBF146919	0	1761	1078	101	36	21	4	45	5227	183	52	0	0	0	143	11	18	20	4	27	6	94	4	6	11	22	12	13	24	1	14	1	889	3	16	4	2	3	0	20	39	2	9	1	0	13	4	0	1
eBF147074	2808	639	289	0	145	370	13	124	0	661	19	0	0	1637	42805	5	17	6	44	3	0	2	80	8	0	1	1	25	8	5	2	25	47	1	5	1	16	5	2	4	103	1	0	21	1	2	1	5	8
eBF147181	11047	2082	593	41	285	541	6	158	0	46	342	0	0	0	9	15945	9	2	2	171	2	184	2	30	14	39	39	2	1	1	3	4	52	32	17	0	4	1	1	2	5	1	6	0	1	4	0	0	9
eBF147307	519	70	246	0	81	14	12	48	0	2525	37	0	0	516	13	14	194	4787	18	2	40437	43	20	1	6	0	0	15	11	9	0	18	17	1	14	6	14	3	0	5	0	22	4	0	0	5	4	2	11
eBF147321	1244	341	233	201	47	38	12	15	0	149	1117	0	0	0	65	192	15	867	19	379	4	108	4	43448	280	83	88	5	24	8	15	0	82	5	45	1	7	1	19	140	25	1	11	0	0	176	4	0	1
eBF147761	1	4	4	0	2	0	0	18	0	2	4	0	0	0	0	0	0	0	0	2	0	0	0	0	0	0	0	0	0	0	0	0	1	0	0	0	1	0	0	0	0	0	0	0	0	0	0	0	0
eBF147891	13	5	3	0	2	3	0	12	0	5	0	0	0	0	0	1	1	0	0	0	0	0	3	0	0	1	1	0	0	0	0	0	26	0	0	0	209	0	0	0	0	1	2	0	0	0	1	0	0
eBF147944	12353	2197	798	82	334	173	52	74	0	258	3	0	0	0	3	1	411	5	9	0	2	1	3	3	1	15	7	1	0	0	66	0	5960	0	1	0	7	1	0	1	0	1	14	0	1	0	9	0	2
eBF154746	1286	909	500	310	287	42	8	54	0	108	10673	0	0	0	188	98	5	1142	7	502	19	589	0	15	13	151	89	1	32475	2	2	1	0	114	24	48	3	22	9	32	4	1	1	0	0	23	0	0	8
eBF154904	1384	669	3565	0	250	179	13	184	0	38684	2	0	0	1366	92	1	790	337	1246	2	253	6	67	0	8	1	0	74	1	3	2	14	244	7	34	1	31	4	1	2	55	85	159	0	0	2	4	0	3
eBF154970	2807	540	406	0	120	50	12	73	0	1364	62	0	0	1170	153	10	24	42458	1	73	344	95	1	4	9	2	1	1	58	0	0	1	1	0	9	25	11	12	1	23	3	0	0	0	0	2	1	0	2
eBF154983	44735	2844	876	144	198	82	4	70	0	67	15	0	0	0	22	2	17	1	11	5	0	4	0	0	1	2	1	2	0	783	4	0	5	4	10	2	8	1	1	4	1	0	2	0	0	28	0	0	0
eBF154990	158	40	209	19	148	11	19	114	0	139	11	0	0	0	4	10	40	877	21	0	47848	0	1	0	0	0	1	2	0	0	0	0	19	0	20	0	12	0	17	1	0	0	5	0	0	0	3	0	1
eBF155039	4308	713	281	0	104	290	3	70	0	1303	28	0	0	767	908	68	28	9	54	17	0	91	1	1	28	2	0	4	9	2	1	4	22	5	75	1	1	1	0	13	40583	0	44	0	1	105	1	2	9
eBF155226	781	705	245	191	181	129	0	334	0	1223	34	0	0	0	198	803	98	32	52	71	3	47	13	13	33445	125	88	1	32	4	9	2	423	4	210	0	0	0	0	3	138	1	167	0	0	1	1	1	1
eBF155247	11303	1211	744	120	248	190	17	42	0	164	14	0	0	0	55	0	11	19	24	2	4	4	1	0	0	2	1	10	0	2	0	0	5	3	7	0	3	0	1	3	19	17	11	1	3	0	22	1	0
eBF155408	719	1005	0	0	409	257	18	49	0	1615	18	0	1144	1488	161	49	1968	3975	637	18	55	20	274	4	39	0	0	27	2	10	18	11	34204	3	0	4	73	18	3	11	31	32	240	1	1	27	39	1	77
eBF155410	882	0	298	750	174	17	19	54	0	895	38301	680	0	0	103	511	108	3875	32	569	178	229	82	72	106	249	353	37	40	13	3	105	87	67	273	8	24	29	55	43	20	9	11	6	2	19	1	2	28
eBF155439	14171	2212	1368	0	147	142	18	112	0	21156	1552	0	0	5012	551	126	35	182	21	1417	8	676	11	40	114	113	30	62	6	5	6	56	14	6	16	21	24	3	1	22	165	13	27	1	1	33	0	0	14
eBF155511	1068	501	1172	114	56	100	3	73	0	492	24	0	0	0	48	2	304	31	12	6	2	3	22	0	3	4	0	18	2	11	10	8	12	0	8	0	84	32	0	1	90	45591	33	0	0	0	3	1	0
eBF155536	784	472	399	0	102	137	52	304	0	8606	26	0	0	3929	225	31	253	25	32748	11	3	35	157	2	44	4	2	15	2	42	19	7	58	1	11	3	54	0	1	18	1000	18	193	3	0	61	1	2	14
eBF155566	790	164	465	21	176	113	0	180	0	658	3	0	0	0	102	0	1629	4	76	0	1	4	20	0	4	0	0	37	0	4	18	0	60	0	17	0	103	0	0	0	27	12	19	5	3	0	34961	7	1
eBF155576	11264	5703	2122	62	424	629	10	57	0	120	33	0	0	0	42	6	20	2	29	7	5	8	3	6	16	6	9	0	5	22	104	0	86	7	5	67	42	1	0	12	3	20	15	0	0	18	3	1	0
eBF155696	2039	1431	485	21	443	1183	6	112	0	32	30056	0	0	0	16	71	3	489	1	178	66	104	6	47	44	84	97	0	4	1	0	1	29	259	174	16	1	0	1121	102	2	0	1	0	0	61	1	0	9
eBF155727	6450	450	97	40	421	720	1	214	0	83	257	0	0	0	14	18464	8	1	1	128	0	58	0	16	306	148	56	0	1	4	5	3	2	36	9	0	1	0	0	2	8	0	4	0	0	2	1	0	2
eBF155802	5740	1491	705	333	230	136	3	124	0	242	721	0	0	0	120	1319	8	177	2	11	3	37648	0	0	20	27	13	0	87	0	21	5	1	118	22	247	1	0	8	191	9	0	1	0	0	27	2	0	74
eBF155858	323	576	266	10	218	77	7	22	0	11	56	0	0	0	4	18	0	4	1	30	0	0	0	17	85	7	10	0	1	1	14	0	5	1	10	1	0	0	2	3	0	1	0	0	0	2	0	0	0
eBF155877	13813	2535	3429	2607	1239	1559	137	114	0	739	889	0	0	0	237	17994	91	42	44	466	8	2618	17	18	83	25	41	45	12	27	32	386	39	143	22	14	21	4	12	16	62	11	4	1	1	158	3	0	28
eBF155893	10940	5233	3223	0	356	215	9	102	0	4195	3	0	0	2388	121	4	20626	6	174	3	2	5	228	0	4	4	2	762	1	26	43	28	697	0	3	3	105	3	1	7	41	13	80	0	0	7	234	0	2
eBF155901	5642	1867	894	84	142	216	2	49	0	36	11873	0	0	0	6	3392	9	10	4	392	2	94	3	21	16	40	13	1	1	3	34	1	15	134	1	22	1	1	3	33	1	0	2	0	0	43	2	0	0
eBF155993	6561	57	84	0	73	65	0	40	0	1083	10	0	0	1920	39276	17	4	8	7	4	0	89	1	0	0	1	2	18	21	4	0	158	5	0	0	0	1	0	0	1	400	3	1	26	0	2	0	1	10
eBF156080	1535	365	213	0	440	394	3	157	0	2241	3	0	0	1702	136	0	977	0	177	0	1	0	41005	2	0	0	0	77	1	46	3	43	211	1	11	0	25	103	0	0	7	20	12	4	0	0	3	4	11
eBF156225	5322	1778	467	23	522	568	4	99	0	61	2128	0	0	0	13	971	5	45	7	1375	43	67	0	29	197	222	151	0	1	60	3	0	5	34	66	20	0	0	41	55	1	0	0	0	0	316	1	0	10
eBF156256	827	594	925	0	195	302	3	940	0	28468	3	0	0	978	44	2	229	139	101	0	11	2	3	2	16	12	5	144	0	1	1	0	33	3	13	0	5	0	1	0	26	0	166	0	0	0	0	0	1
eBF156309	10242	2543	252	0	363	877	2	50	0	438	22	0	0	520	24	35	12	0	37	112	2	27	0	1	9	7	0	0	1	2	8	0	48	2	1	3	1	0	0	65	194	0	1	0	0	24600	0	0	0
eBF156348	364	0	150	435	685	296	4	219	0	121	238	331	0	0	3	248	7	15	3	30	0	96	3	1	3	41	3	2	3	3	0	13	133	25491	23	9	0	0	14	6	0	0	15	0	0	9	0	0	2
eBF156457	502	376	77	11	1127	1003	10	7	0	17	23	0	0	0	7	2	2	8	0	2	1	2	1	2	4	15	2	0	1	4	0	0	5	2	0	1	0	0	1	3	1	1	1	0	0	2	0	0	7
eBF156595	26144	3783	1120	4559	579	624	56	104	0	1332	12	0	0	0	322	66	25	15	24	7	0	45	34	0	3	6	3	105	0	6	1	10879	8	4	20	5	6	1	1	1	27	5	4	4	0	11	1	0	0
eBF156602	0	521	114	21	90	16	2	90	878	49	8295	0	0	0	22	5913	7	99	0	405	2	122	0	102	589	1518	327	0	4	2	2	1	57	63	101	3	0	0	3	28	2	0	1	0	0	12	0	0	3
eBF156947	10746	0	1976	373	1000	280	25	208	0	1666	134	21256	0	0	32	9	375	20	46	19	31	70	18	2	2	62	8	53	3	9	32	19	6	30	1	3	11095	1	2	34	15	41	30	0	0	2	29	0	0
eBF156980	12678	2589	1450	14	2061	354	13	36	0	35	1359	0	0	0	5	75	8	28	0	1094	8	17	0	71	1	24	49	0	0	0	0	0	51	74	58	2	1	1	4	15	1	6	3	0	1	10	6	0	7
eBF157226	20268	3066	1326	0	302	276	23	111	0	362	87	0	0	680	70	48	20	24	15	27	1	185	3	3	17	12	1	2	19	9	32	0	29	19	1	8958	11	1	5	34	14	0	5	0	0	62	1	0	8
eBF157278	3110	456	226	209	129	637	15	642	0	1631	5	0	0	0	7	15	445	3	31100	1	4	1	147	2	3	5	4	46	0	35	15	2	44	2	7	0	20	2	1	1	6	7	279	0	0	4	10	17	6
eBF157399	676	261	80	4	171	184	3	37	0	104	92	0	0	0	11	13	8	40	5	12	0	102	0	33	5	22	1	0	2	0	3	0	10	1	10	13	0	0	1	47991	8	0	2	0	0	70	0	0	0
eBF157416	938	385	326	0	30	38	27	201	0	38558	57	0	0	4649	2431	22	136	815	276	31	28	191	47	15	15	38	3	6	32	1	0	45	49	1	14	0	12	18	2	8	293	3	93	0	0	32	5	1	37
eBF157438	2211	915	1746	0	452	237	131	282	0	38377	7	0	0	2370	303	4	1245	37	97	2	11	6	467	2	0	0	0	5	2	12	37	12	118	0	0	1	113	213	0	10	71	47	24	2	0	154	4	4	15
eBF157464	2068	789	704	0	173	26	5	239	0	5137	2108	0	0	1021	175	89	31	27540	16	6065	401	287	0	27	126	905	44	10	71	0	1	22	31	27	367	1	15	12	1	15	21	3	9	0	0	6	0	0	62
eBF157521	10779	4185	2478	0	1075	1673	15	939	0	14527	84	0	0	6307	791	11	110	47	41	10	0	31	130	0	20	17	10	215	18	24	3	478	65	15	20	1	52	37	11	2	322	85	252	0	0	1	3	8	39
eBF157546	2312	208	150	117	230	163	4	116	0	111	189	0	0	0	17	32019	50	6	3	67	0	183	20	0	20	19	1	2	3	8	50	9	13	34	4	1	4	3	3	7	46	2	23	1	0	12	1	1	4
eBF157623	0	424	61	152	14	10	1	20	2431	23	43598	0	0	0	25	87	1	284	1	1573	0	210	0	91	42	95	28	0	26	7	3	0	9	62	121	0	1	2	0	51	15	0	1	0	0	37	1	0	1
eBF157630	14051	1970	1383	1411	488	174	12	124	0	299	6	0	0	0	629	35	41	9	3	0	1	77	6	0	3	1	33	18	116	2	0	144	0	1	10	3	26	11	1	0	7	6	2	7	1	0	0	1	16
eBF157648	317	77	184	373	182	42	0	315	0	1082	1	0	0	0	312	6	184	4	37	2	11	11	15	2	8	1	3	46615	0	2	0	99	11	0	31	0	10	2	0	0	9	2	23	0	0	0	8	0	0
eBF157658	8155	983	1006	0	694	721	21	291	0	7581	13	0	0	29187	145	10	139	20	118	4	1	25	51	1	0	5	0	35	3	8	2	83	45	2	16	0	5	2	0	1	381	3	111	1	0	9	1	0	33
eBF157737	33225	4914	1409	0	497	831	6	124	0	5540	89	0	0	1825	544	150	12	56	34	64	0	194	7	1	37	13	9	20	8	1	4	18	16	6	21	1	3	4	1	6	196	2	3	0	0	21	0	0	1
eBF157747	3445	1465	695	338	628	461	28	178	0	1380	8	0	0	0	63	17	236	8	807	7	18	8	14	9	37	5	0	3	1	3	177	0	85	1	30	0	75	4	4	46	307	19	7549	0	0	40	23	1	11
eBF157798	2649	817	814	0	412	143	18	250	0	37868	10	0	0	3766	117	0	100	19	1822	0	16	24	284	0	3	1	1	34	3	13	2	3	96	2	17	2	90	5	1	5	126	15	184	1	0	58	2	3	15
eBF157803	0	585	569	0	258	144	8	68	4204	364	301	0	0	681	134	67	78	124	312	814	13	118	64	244	184	11	33	0	6	14	8086	2	220	1	28	14	51	1	4	6	14	4	19	7	6	429	24	2	0
eBF157881	1528	262	959	0	72	82	24	543	0	1997	6	0	0	1626	91	0	1291	11	200	1	3	4	40509	0	2	0	2	243	0	83	1	22	84	1	7	0	91	44	0	2	1	34	8	1	0	0	38	1	4
eBF158170	6714	892	924	72	454	209	19	91	0	242	110	0	0	0	11	4	0	2125	1	0	109	165	1	0	2	25	4	5	13	0	0	3	2	56	17	104	8	2	9	27	0	1	0	1	0	0	0	0	36
eBF164714	1392	1978	526	2	98	48	1	63	0	35	43548	0	0	0	1	71	0	30	4	741	31	17	0	360	17	69	82	0	0	2	3	0	23	72	76	5	0	0	124	229	1	0	2	0	0	66	0	0	1
eBF164822	1640	3337	2145	127	277	31	3	126	0	70	1000	0	0	0	15	101	12	27	24	1069	57	15	12	69	15	13	92	4	1	2	1	0	115	9	231	0	0	3	3	8	51	1	34	0	1	23	1	1	2
eBF164935	7257	1397	478	289	197	50	1	148	0	915	110	0	0	0	37	7	7	2414	5	5	579	58	4	1	2	5	22	1	28	0	0	40	13	2	7	6	3	20	1	9	2	1	2	1	0	0	0	0	227
eBF165575	1279	120	0	0	68	131	0	44	0	973	681	0	179	223	30	126	21	246	6	16698	5	39	0	6	16	21	12	1	5	2	2	1	101	13	104	0	3	1	1	1	96	2	3	0	0	39	2	0	1
eBF165862	1417	1899	2151	0	146	155	15	458	0	38196	5	0	0	2398	1604	18	80	66	11	8	2	20	42	3	17	9	4	9	13	1	1	631	51	0	9	1	41	4	4	0	346	5	30	1	0	0	0	1	17
eBF165955	560	1245	242	19	547	221	6	154	0	110	12	0	0	0	62	11	11	5	9	3	0	5	48	2	6	10	6	2	2	22	0	0	6	3	15	1	3	1	3	2	23	5	1	21	11	2	2	12685	11
eBF166154	0	2200	570	224	149	38	11	41	2462	124	35106	0	0	0	37	1152	6	278	14	3750	17	624	5	227	43	101	191	2	27	2	11	1	17	127	189	1	3	1	205	116	40	1	5	1	1	156	2	0	8
eBF166212	4804	0	230	27	134	63	7	40	0	13	41057	894	0	0	1	13	5	103	0	1457	12	26	0	44	14	125	51	1	4	1	0	1	34	164	86	0	1	1	25	9	0	1	0	0	0	17	0	0	0
eBF166298	9325	5240	1213	38	419	399	0	235	0	480	77	0	0	0	62	49	14	5	26	81	1	11	5	1	3	14	5	0	4	8	39	0	6	17	16	32	14	0	0	6	63	1	12	1	9	112	16	11	0
eBF166365	298	158	166	9	177	99	1	86	0	10	39	0	0	0	2	1703	3	0	1	14	0	9	1	0	4	1	0	0	0	1	6	2	3	40	2	0	0	0	0	0	1	0	2	0	0	0	0	0	3
eBF166622	2487	774	1120	0	268	867	1	175	0	1182	42	0	0	715	61	49	73	171	85	5	7	68	23	0	1	1	2	4	20	11	0	49	123	25	0	5	23	6	0	8	29	3	83	5	0	4	0	3	41132
eBF166626	10731	4575	1668	11	410	412	45	36	0	13	27	0	0	0	6	0	0	57	0	2	89	1	0	0	1	1	2	2	2	0	0	0	11	0	18	3	0	1	5	0	6	0	0	0	0	2	0	0	1
eBF166681	13688	2761	1400	0	562	211	10	142	0	2758	7	0	0	1103	99	4	57	10	26207	2	0	4	304	1	0	3	3	13	2	163	3	64	176	5	2	2	14	1	1	5	26	3	33	2	0	2	2	4	44
eBF166796	14639	1602	1046	37	107	349	35	48	0	52	147	0	0	0	7	24	5	5	24	10	1	40	0	6	13	45	8	0	0	1	26	0	190	208	4	33	2	0	188	50	24	0	18	1	1	190	2	0	4
eBF166904	204	32	19	1	13	8	0	27	0	3	0	0	0	0	0	1	1	0	1	3	0	0	0	0	77	0	0	0	0	0	1	0	2	0	0	0	0	0	0	0	0	0	1	0	0	0	0	0	0
eBF166908	0	0	1552	83	123	72	13	64	4389	62	1664	4629	0	0	17	121	1	750	3	73	0	1945	0	122	61	128	612	0	3	2	5	0	3	46	15	19	7	2	6	61	11	2	0	0	0	42	0	0	1
eBF167033	3220	1555	890	348	222	268	6	248	0	1452	515	0	0	0	272	266	57	141	40	551	3	421	0	293	37590	678	66	0	13	10	97	0	87	7	161	9	9	1	3	14	95	0	21	0	0	64	1	0	0
eBF167075	2364	907	204	7	94	135	0	53	0	6	81	0	0	0	4	18	1	0	3	167	1	0	0	36159	3	1	40	0	1	5	36	0	94	7	10	0	3	0	0	0	0	1	0	0	0	30	0	0	0
eBF167078	6061	845	371	0	385	2638	13	57	0	648	16	0	0	760	103	13	258	13	225	4	12	6	160	6	21	6	5	135	0	31102	0	6	979	14	6	4	66	0	1	1	3	2	5	28	31	29	62	4808	14
eBF167270	36	46	58	38	48	17	4	198	0	46	510	0	0	0	19	47	14	7257	3	3	81	53	5	1	12	33	18	0	157	7	3	0	7	15	16	4	1	3	1	5	0	1	3	0	0	0	0	0	48
eBF167288	1589	680	173	56	72	394	4	262	0	466	15	0	0	0	3	3	78	4	49	2	0	1	5	2	1	10	8	9	1	1	0	0	22	0	8	0	2	1	1	1	2	1	9248	0	1	0	2	0	4
eBF167329	6665	1044	788	76	1149	662	38	55	0	102	21	0	0	0	6	7	83	0	2	2	0	9	26	2	1	12	3	0	1	3	5094	0	69	1	3	2	15	0	4	1	0	0	5	0	0	5	0	0	2
eBF167660	2461	663	234	22	250	90	0	90	0	34	2195	0	0	0	16	748	7	512	0	263	23	67	1	87	125	170	35845	1	21	1	2	1	21	37	434	0	1	1	8	11	0	5	3	0	0	10	0	0	2
eBF167799	1184	1277	777	0	91	169	9	78	0	860	550	0	0	2095	897	426	28	334	4	54	11	40422	2	3	82	14	7	12	38	1	16	30	1	6	18	4	6	1	14	65	201	39	4	3	0	55	0	0	7
eBF168126	1571	323	1079	0	939	226	4	970	0	18870	10	0	0	1602	334	27	20303	379	264	14	197	39	852	0	6	3	2	563	3	11	4	41	150	3	27	6	178	12	1	1	3	508	108	0	0	1	36	0	8
eBF176281	2923	5498	4768	0	548	174	29	15	0	2043	7	0	0	697	50	3	37	19	13	1	3	6	125	0	0	15	4	9	0	2	1	17	26	1	0	1	1	29	1	2	2	6	1	0	0	0	0	0	2
eBF176293	21993	6170	966	21	2874	2490	7	1082	0	149	53	0	0	0	12	8	113	6	5	10	4	7	5	5	2	31	21	10	3	3	6	4	29	7	1	1	27	8	1	2	1	3	0	1	0	0	14	0	1
eBF176552	10388	3780	1110	0	881	750	10	136	0	2739	6	0	0	29107	503	1	34	4	5	0	0	7	252	0	0	1	2	5	2	4	0	97	9	3	0	3	5	81	0	2	11	2	9	0	0	1	0	0	8
eBF176791	326	139	108	0	148	437	0	511	0	731	19	0	0	771	33300	9	3	14	3	10	0	50	9	0	5	13	5	19	117	0	3	62	0	0	10	0	1	2	0	0	74	1	1	0	0	0	0	5	3
eBF176841	1446	1193	1095	44	144	184	27	67	0	70	79	0	0	0	11	18	4	62	6	6	5	258	1	0	4	2	6	1	2	1	15	0	13	4	3	44958	1	2	2	144	7	0	0	0	4	12	0	0	6
eBF176900	7730	1564	1440	0	284	659	7	3201	0	1279	16	0	0	1434	12	2	973	4	49	1	3	2	177	0	4	3	2	20	1	8	55	18	126	1	1	2	50	3	1	0	1	39	7	0	0	0	2	0	4
eBF176910	2617	288	164	0	342	147	5	967	0	1607	16	0	0	1140	41734	11	5	6	40	5	0	99	13	0	32	7	13	6	33	6	12	8	6	1	36	11	25	0	1	3	459	1	14	0	0	0	0	1	0
eBF176944	3381	2552	1592	167	372	510	347	29	0	66	18	0	0	0	27	6	21	5	33	0	1	3	6	0	1	4	3	3	1	1	5	2	23	3	0	58	1	0	3	0	4	3	8	3	4	6	0	5	12
eBF177487	14986	6430	0	0	650	1434	70	93	0	1797	12	0	22212	851	28	10	390	60	48	6	19	8	24	3	7	11	5	15	3	5	5	7	256	1	14	5	76	6	4	1	5	152	73	0	0	0	25	1	2
eBF177504	947	0	65	11	122	167	2	35	0	10	7087	193	0	0	1	219	6	4	0	175	1	18	0	32	18	11	5	1	0	8	23	0	15	57	2	1	5	0	1	5	0	1	7	0	0	7	0	0	2
eBF177955	21653	7750	4455	1222	437	266	26	673	0	811	27	0	0	0	48	6	80	822	21	2	271	17	23	1	5	50	6	143	0	4	2	55	9	6	16	1	18	8	0	6	19	4	8	1	0	3	0	0	37
[truncated: 33 more columns]

## Sheet: ComposByPG%
Supplementary Data 2. FL sample composition by B-cell PG cluster (% of malignant B-cells)
Sample Code	B00Ab	B01	B02	B03Ab	B04Ab	B05Ab	B06	B07	B08	B09	B10	B11	B12	B13	B15	B17	B18	B19	B20	B21	B22	B23	B24	B25	B26	B28	B29	B30	B31	B32	B33	B34	B35	B36	B37	B38	B39	B40	B41	B42	B43	B44	B45	B46	B47	B48	B49	B50	B51
eBF016241	0	0	0	0	0	0	0	0	0	0	0	0	0	0	0	0	0	0	0	0	0	0	0	0	1.3	0	98.7	0	0	0	0	0	0	0	0	0	0	0	0	0	0	0	0	0	0	0	0	0	0
eBF055812	0	0	5.7	0	0	0	0	0	0	0	0	94.3	0	0	0	0	0	0	0	0	0	0	0	0	0	0	0	0	0	0	0	0	0	0	0	0	0	0	0	0	0	0	0	0	0	0	0	0	0
eBF057480	0	0	0	0	0	0	0	0	0	0	0	0	0	0	0	0	0	0	0	0	0	0	0	0	2	0	98	0	0	0	0	0	0	0	0	0	0	0	0	0	0	0	0	0	0	0	0	0	0
eBF077755	0	80.8	0	0	0	13.8	0	0	0	0	0	0	0	0	0	0	0	0	0	0	0	0	0	0	0	0	0	0	0	0	0	0	0	5.4	0	0	0	0	0	0	0	0	0	0	0	0	0	0	0
eBF086109	0	1.2	0	0	0	0	0	0	0	0	0	0	0	1.5	0	0	0	97.3	0	0	0	0	0	0	0	0	0	0	0	0	0	0	0	0	0	0	0	0	0	0	0	0	0	0	0	0	0	0	0
eBF096503	0	4.8	0	0	0	20	0	0	0	0	0	0	0	0	0	0	0	0	0	0	0	0	0	0	0	0	0	0	0	0	0	0	0	0	0	0	0	0	0	0	0	0	0	0	0	0	0	0	0
eBF117115	0	63.7	0	0	0	36.3	0	0	0	0	0	0	0	0	0	0	0	0	0	0	0	0	0	0	0	0	0	0	0	0	0	0	0	0	0	0	0	0	0	0	0	0	0	0	0	0	0	0	0
eBF117695	0	0	0	0	0	0	0	0	0	0	0	0	0	0	0	0	0	0	0	0	0	0	0	0	0	0	0	0	0	0	0	0	0	0	0	0	0	0	0	0	0	0	0	0	0	0	0	0	0
eBF118051	0	0	2.2	0	0	0	0	92.5	0	0	0	2.2	0	0	0	0	3.1	0	0	0	0	0	0	0	0	0	0	0	0	0	0	0	0	0	0	0	0	0	0	0	0	0	0	0	0	0	0	0	0
eBF135210	0	0	3.9	0	0	0	0	0	0	0	0	96.1	0	0	0	0	0	0	0	0	0	0	0	0	0	0	0	0	0	0	0	0	0	0	0	0	0	0	0	0	0	0	0	0	0	0	0	0	0
eBF135267	17.7	5	10.4	0	0	0	0	0	0	3.8	0	41.9	0	0	0	0	21.2	0	0	0	0	0	0	0	0	0	0	0	0	0	0	0	0	0	0	0	0	0	0	0	0	0	0	0	0	0	0	0	0
eBF135279	0	2.4	0	0	0	1.5	0	0	86.6	1.5	0	0	0	0	2.3	0	0	0	0	0	0	0	0	0	0	0	0	0	0	5.7	0	0	0	0	0	0	0	0	0	0	0	0	0	0	0	0	0	0	0
eBF135286	0	0	0	0	0	0	0	0	0	0	0	0	0	0	0	0	0	0	0	0	0	0	0	0	0	0	0	0	0	0	0	0	0	0	0	100	0	0	0	0	0	0	0	0	0	0	0	0	0
eBF135299	0	0	0	0	0	0	0	0	0	0	0	0	0	0	0	0	0	0	0	0	0	0	0	0	0	0	0	0	0	0	0	0	0	0	0	0	100	0	0	0	0	0	0	0	0	0	0	0	0
eBF135415	0	12.7	0	0	0	87.3	0	0	0	0	0	0	0	0	0	0	0	0	0	0	0	0	0	0	0	0	0	0	0	0	0	0	0	0	0	0	0	0	0	0	0	0	0	0	0	0	0	0	0
eBF135456	0	4.2	0	0	0	2.5	0	0	0	0	0	0	0	0	93.4	0	0	0	0	0	0	0	0	0	0	0	0	0	0	0	0	0	0	0	0	0	0	0	0	0	0	0	0	0	0	0	0	0	0
eBF135598	0	73.9	0	0	0	0	0	0	0	0	0	15.2	0	10.9	0	0	0	0	0	0	0	0	0	0	0	0	0	0	0	0	0	0	0	0	0	0	0	0	0	0	0	0	0	0	0	0	0	0	0
eBF135630	0	3	0	0	0	1.9	0	0	0	95.1	0	0	0	0	0	0	0	0	0	0	0	0	0	0	0	0	0	0	0	0	0	0	0	0	0	0	0	0	0	0	0	0	0	0	0	0	0	0	0
eBF135652	0	0	0	0	0	0	0	0	0	0	0	0	0	0	0	0	0	0	0	0	0	0	0	0	0	0	0	0	0	0	100	0	0	0	0	0	0	0	0	0	0	0	0	0	0	0	0	0	0
eBF135936	0	0	0	0	0	0	0	0	0	0	100	0	0	0	0	0	0	0	0	0	0	0	0	0	0	0	0	0	0	0	0	0	0	0	0	0	0	0	0	0	0	0	0	0	0	0	0	0	0
eBF135971	0	0	96.1	1.2	0	0	0	0	0	0	0	2.6	0	0	0	0	0	0	0	0	0	0	0	0	0	0	0	0	0	0	0	0	0	0	0	0	0	0	0	0	0	0	0	0	0	0	0	0	0
eBF136029	0	0	83.3	2.8	0	0	0	4.6	0	5.2	0	1.7	0	2.4	0	0	0	0	0	0	0	0	0	0	0	0	0	0	0	0	0	0	0	0	0	0	0	0	0	0	0	0	0	0	0	0	0	0	0
eBF136049	0	0	0	0	0	0	0	0	0	0	0	0	0	0	0	0	0	0	0	0	0	0	100	0	0	0	0	0	0	0	0	0	0	0	0	0	0	0	0	0	0	0	0	0	0	0	0	0	0
eBF136082	0	85.2	0	0	0	7.1	0	5.5	0	0	0	0	0	0	0	0	0	0	0	0	0	0	0	0	0	0	0	0	0	0	0	0	0	0	2.2	0	0	0	0	0	0	0	0	0	0	0	0	0	0
eBF136109	0	1.6	0	0	0	0	0	0	98.4	0	0	0	0	0	0	0	0	0	0	0	0	0	0	0	0	0	0	0	0	0	0	0	0	0	0	0	0	0	0	0	0	0	0	0	0	0	0	0	0
eBF136145	0	0	0	0	0	0	1.8	0	0	0	0	0	0	0	0	0	0	0	0	0	98.2	0	0	0	0	0	0	0	0	0	0	0	0	0	0	0	0	0	0	0	0	0	0	0	0	0	0	0	0
eBF136207	0	1.5	0	0	1.1	0	0	0	97.4	0	0	0	0	0	0	0	0	0	0	0	0	0	0	0	0	0	0	0	0	0	0	0	0	0	0	0	0	0	0	0	0	0	0	0	0	0	0	0	0
eBF136512	0	67.5	0	0	0	0	0	0	0	0	0	0	0	0	0	0	0	0	0	0	0	0	0	0	0	0	0	0	0	0	0	0	0	0	0	0	0	0	0	0	0	0	0	0	0	0	0	0	0
eBF136564	0	7.4	0	0	0	0	0	0	87.5	0	1.8	0	0	0	3.4	0	0	0	0	0	0	0	0	0	0	0	0	0	0	0	0	0	0	0	0	0	0	0	0	0	0	0	0	0	0	0	0	0	0
eBF136723	0	98.4	0	0	0	1.6	0	0	0	0	0	0	0	0	0	0	0	0	0	0	0	0	0	0	0	0	0	0	0	0	0	0	0	0	0	0	0	0	0	0	0	0	0	0	0	0	0	0	0
eBF136786	0	0	0	0	0	0	0	0	0	0	0	0	0	0	0	0	0	0	0	0	0	0	0	0	0	0	0	0	0	0	0	0	0	0	0	0	0	0	0	0	0	0	0	0	0	0	0	0	0
eBF136833	0	0	0	0	0	0	0	0	2.7	0	0	0	0	0	0	0	0	0	0	0	0	0	0	0	0	0	0	0	0	97.3	0	0	0	0	0	0	0	0	0	0	0	0	0	0	0	0	0	0	0
eBF136898	0	0	0	0	0	0	0	0	0	0	0	0	0	0	0	0	0	0	0	0	0	0	0	0	0	0	0	0	0	0	0	0	0	0	0	0	0	0	0	0	0	0	0	0	0	0	0	0	0
eBF137362	0	0	93.6	0	0	0	0	1.9	0	0	0	0	0	4.5	0	0	0	0	0	0	0	0	0	0	0	0	0	0	0	0	0	0	0	0	0	0	0	0	0	0	0	0	0	0	0	0	0	0	0
eBF138189	0	1.5	0	0	0	0	0	0	0	0	80.6	0	0	0	0	0	0	0	0	0	0	0	0	0	0	0	0	0	0	0	0	0	0	0	0	0	0	0	0	0	0	0	0	0	0	0	0	0	0
eBF145174	7.3	0	91.2	0	0	0	0	0	0	0	0	1.5	0	0	0	0	0	0	0	0	0	0	0	0	0	0	0	0	0	0	0	0	0	0	0	0	0	0	0	0	0	0	0	0	0	0	0	0	0
eBF145266	0	0	0	0	0	0	0	0	0	8	0	0	87.9	0	0	0	0	0	0	0	0	0	0	0	0	0	0	0	0	0	0	0	0	0	0	0	0	0	0	0	0	0	0	0	0	0	0	0	0
eBF145350	0	3.9	0	0	0	0	0	0	0	96.1	0	0	0	0	0	0	0	0	0	0	0	0	0	0	0	0	0	0	0	0	0	0	0	0	0	0	0	0	0	0	0	0	0	0	0	0	0	0	0
eBF145353	0	8	0	0	0	4.9	13.7	0	0	0	0	0	0	0	0	0	0	0	0	3.1	0	0	0	70.4	0	0	0	0	0	0	0	0	0	0	0	0	0	0	0	0	0	0	0	0	0	0	0	0	0
eBF145482	0	3	0	0	0	2.7	0	0	0	1.3	0	0	0	0	0	0	0	0	0	0	0	90.8	0	0	2.2	0	0	0	0	0	0	0	0	0	0	0	0	0	0	0	0	0	0	0	0	0	0	0	0
eBF145544	0	0	0	0	0	0	0	0	0	0	0	0	0	100	0	0	0	0	0	0	0	0	0	0	0	0	0	0	0	0	0	0	0	0	0	0	0	0	0	0	0	0	0	0	0	0	0	0	0
eBF145767	0	1.6	0	0	0	3.5	0	0	0	0	0	0	0	0	0	0	0	0	0	0	0	0	0	0	0	0	0	0	35.7	0	0	0	0	0	0	0	0	0	0	0	0	0	0	0	0	0	0	0	0
eBF145810	0	3.1	0	0	0	0	0	0	0	0	0	0	0	0	2.4	0	0	0	0	0	0	0	0	0	0	0	0	0	0	94.5	0	0	0	0	0	0	0	0	0	0	0	0	0	0	0	0	0	0	0
eBF145860	0	95.2	0	0	0	4.8	0	0	0	0	0	0	0	0	0	0	0	0	0	0	0	0	0	0	0	0	0	0	0	0	0	0	0	0	0	0	0	0	0	0	0	0	0	0	0	0	0	0	0
eBF145876	0	86.8	0	0	0	7.1	2.5	0	3.6	0	0	0	0	0	0	0	0	0	0	0	0	0	0	0	0	0	0	0	0	0	0	0	0	0	0	0	0	0	0	0	0	0	0	0	0	0	0	0	0
eBF145934	0	0	57.6	0	0	0	0	2.1	0	1.8	0	0	0	3.2	0	0	0	0	0	0	0	0	0	0	0	35.2	0	0	0	0	0	0	0	0	0	0	0	0	0	0	0	0	0	0	0	0	0	0	0
eBF145947	0	0	0	0	0	1.2	98.8	0	0	0	0	0	0	0	0	0	0	0	0	0	0	0	0	0	0	0	0	0	0	0	0	0	0	0	0	0	0	0	0	0	0	0	0	0	0	0	0	0	0
eBF145974	0	9.3	0	0	0	2.7	2.1	0	4.5	0	0	0	0	0	0	0	0	0	0	0	0	0	0	0	0	0	0	0	81.4	0	0	0	0	0	0	0	0	0	0	0	0	0	0	0	0	0	0	0	0
eBF146039	0	0	92.9	0	0	0	0	7.1	0	0	0	0	0	0	0	0	0	0	0	0	0	0	0	0	0	0	0	0	0	0	0	0	0	0	0	0	0	0	0	0	0	0	0	0	0	0	0	0	0
eBF146049	0	3	0	0	2.1	3.1	0	0	0	0	0	0	0	0	0	0	0	0	0	0	0	0	0	0	0	0	0	0	0	0	0	0	0	0	0	0	0	0	0	0	0	0	0	0	0	91.8	0	0	0
eBF146082	0	8.2	0	3.5	0	88.4	0	0	0	0	0	0	0	0	0	0	0	0	0	0	0	0	0	0	0	0	0	0	0	0	0	0	0	0	0	0	0	0	0	0	0	0	0	0	0	0	0	0	0
eBF146086	0	0	0	0	0	0	0	0	0	0	0	0	0	0	0	0	0	0	0	100	0	0	0	0	0	0	0	0	0	0	0	0	0	0	0	0	0	0	0	0	0	0	0	0	0	0	0	0	0
eBF146169	0	14.2	0	0	0	0	0	0	0	0	0	0	0	0	0	0	0	0	0	0	0	0	0	0	0	0	0	0	0	0	0	0	0	0	0	0	0	85.8	0	0	0	0	0	0	0	0	0	0	0
eBF146178	0	80	0	0	0	13.1	4.5	0	2.4	0	0	0	0	0	0	0	0	0	0	0	0	0	0	0	0	0	0	0	0	0	0	0	0	0	0	0	0	0	0	0	0	0	0	0	0	0	0	0	0
eBF146269	0	0	0	10.5	2.5	0	0	0	0	0	0	0	0	0	0	0	0	87	0	0	0	0	0	0	0	0	0	0	0	0	0	0	0	0	0	0	0	0	0	0	0	0	0	0	0	0	0	0	0
eBF146329	0	0	0	0	0	0	0	0	0	0	0	0	0	0	0	0	0	0	0	0	0	0	0	100	0	0	0	0	0	0	0	0	0	0	0	0	0	0	0	0	0	0	0	0	0	0	0	0	0
eBF146429	0	0	0	0	0	0	0	0	0	0	0	0	0	0	0	0	0	0	0	0	0	0	0	0	0	0	0	0	0	0	0	0	0	0	0	0	0	0	0	0	0	0	0	0	0	0	0	0	0
eBF146442	0	0	25.7	0	0	0	0	59.7	0	0	0	14.5	0	0	0	0	0	0	0	0	0	0	0	0	0	0	0	0	0	0	0	0	0	0	0	0	0	0	0	0	0	0	0	0	0	0	0	0	0
eBF146780	0	0	4.1	0	0	0	0	0	0	0	0	0	0	0	0	0	0	0	93.9	0	0	0	0	0	0	0	2	0	0	0	0	0	0	0	0	0	0	0	0	0	0	0	0	0	0	0	0	0	0
eBF146919	6.2	0	0	0	0	0	0	0	0	0	0	0	0	0	0	0	0	0	0	0	0	0	0	0	2.4	0	0	0	0	0	0	0	0	0	0	0	0	0	0	0	0	91.4	0	0	0	0	0	0	0
eBF147074	0	1.2	0	0	0	2.8	96	0	0	0	0	0	0	0	0	0	0	0	0	0	0	0	0	0	0	0	0	0	0	0	0	0	0	0	0	0	0	0	0	0	0	0	0	0	0	0	0	0	0
eBF147181	0	0	0	0	0	0	0	100	0	0	0	0	0	0	0	0	0	0	0	0	0	0	0	0	0	0	0	0	0	0	0	0	0	0	0	0	0	0	0	0	0	0	0	0	0	0	0	0	0
eBF147307	0	4.5	0	0	0	1.3	0	0	0	8.7	0	0	85.5	0	0	0	0	0	0	0	0	0	0	0	0	0	0	0	0	0	0	0	0	0	0	0	0	0	0	0	0	0	0	0	0	0	0	0	0
eBF147321	0	0	1.2	0	0	0	0	0	0	1.9	0	0	0	0	0	96.9	0	0	0	0	0	0	0	0	0	0	0	0	0	0	0	0	0	0	0	0	0	0	0	0	0	0	0	0	0	0	0	0	0
eBF147761	0	0	0	0	0	0	0	0	0	0	0	0	0	0	0	0	0	0	0	0	0	0	0	0	0	0	0	0	0	0	0	0	0	0	0	0	0	0	0	0	0	0	0	100	0	0	0	0	0
eBF147891	0	0	0	0	0	0	0	0	0	0	0	0	0	0	0	0	0	0	0	0	0	0	0	0	10.1	0	0	0	89.9	0	0	0	0	0	0	0	0	0	0	0	0	0	0	0	0	0	0	0	0
eBF147944	0	0	0	0	0	0	0	0	4.7	0	0	0	0	0	0	0	0	0	0	0	0	0	0	0	95.3	0	0	0	0	0	0	0	0	0	0	0	0	0	0	0	0	0	0	0	0	0	0	0	0
eBF154746	0	0	24.4	0	0	0	0	0	0	2.4	0	0	0	1.3	0	0	0	0	0	0	72	0	0	0	0	0	0	0	0	0	0	0	0	0	0	0	0	0	0	0	0	0	0	0	0	0	0	0	0
eBF154904	0	92.8	0	0	0	3.3	0	0	1.5	0	2.4	0	0	0	0	0	0	0	0	0	0	0	0	0	0	0	0	0	0	0	0	0	0	0	0	0	0	0	0	0	0	0	0	0	0	0	0	0	0
eBF154970	0	2.6	0	0	0	2.8	0	0	0	94.6	0	0	0	0	0	0	0	0	0	0	0	0	0	0	0	0	0	0	0	0	0	0	0	0	0	0	0	0	0	0	0	0	0	0	0	0	0	0	0
eBF154983	0	0	0	0	0	0	0	0	0	0	0	0	0	0	0	0	0	0	0	0	0	100	0	0	0	0	0	0	0	0	0	0	0	0	0	0	0	0	0	0	0	0	0	0	0	0	0	0	0
eBF154990	0	0	0	0	0	0	0	0	0	1.6	0	0	98.4	0	0	0	0	0	0	0	0	0	0	0	0	0	0	0	0	0	0	0	0	0	0	0	0	0	0	0	0	0	0	0	0	0	0	0	0
eBF155039	0	2	0	0	0	1.5	1.7	0	0	0	0	0	0	0	0	0	0	0	0	0	0	0	0	0	0	0	0	0	0	0	0	0	94.9	0	0	0	0	0	0	0	0	0	0	0	0	0	0	0	0
eBF155226	0	2.7	0	0	0	0	0	1.8	0	0	0	0	0	0	0	0	94.3	0	0	0	0	0	0	0	1.2	0	0	0	0	0	0	0	0	0	0	0	0	0	0	0	0	0	0	0	0	0	0	0	0
eBF155247	0	0	0	0	0	0	0	0	0	0	0	0	0	0	0	0	0	0	0	0	0	0	0	0	0	0	0	0	0	0	0	0	0	0	0	0	0	0	0	0	0	0	0	0	0	0	0	0	0
eBF155408	0	2.2	0	0	2.3	2.4	0	0	3.4	8.5	1.3	0	0	0	0	0	0	0	0	0	0	0	0	0	77.6	0	0	0	0	0	0	0	0	0	0	0	0	0	0	0	0	0	0	0	0	0	0	0	0
eBF155410	0	1.8	86.3	1.4	0	0	0	1.1	0	9.4	0	0	0	0	0	0	0	0	0	0	0	0	0	0	0	0	0	0	0	0	0	0	0	0	0	0	0	0	0	0	0	0	0	0	0	0	0	0	0
eBF155439	0	68.9	4.6	0	0	17.2	1.6	0	0	0	0	5.5	0	2.1	0	0	0	0	0	0	0	0	0	0	0	0	0	0	0	0	0	0	0	0	0	0	0	0	0	0	0	0	0	0	0	0	0	0	0
eBF155511	0	0	0	0	0	0	0	0	0	0	0	0	0	0	0	0	0	0	0	0	0	0	0	0	0	0	0	0	0	0	0	0	0	100	0	0	0	0	0	0	0	0	0	0	0	0	0	0	0
eBF155536	0	17.4	0	0	0	7.6	0	0	0	0	72.8	0	0	0	0	0	0	0	0	0	0	0	0	0	0	0	0	0	0	0	0	0	2.1	0	0	0	0	0	0	0	0	0	0	0	0	0	0	0	0
eBF155566	0	1.3	0	0	0	0	0	0	3.6	0	0	0	0	0	0	0	0	0	0	0	0	0	0	0	0	0	0	0	0	0	0	0	0	0	0	0	0	0	95.1	0	0	0	0	0	0	0	0	0	0
eBF155576	0	0	0	0	0	0	0	0	0	0	0	0	0	0	0	0	0	0	0	0	0	0	0	0	0	0	0	0	0	0	0	0	0	0	0	0	0	0	0	0	0	0	0	0	0	0	0	0	0
eBF155696	0	0	71.3	0	0	0	0	0	0	0	0	0	0	0	0	0	0	0	0	0	0	0	0	0	0	0	0	0	0	0	3	0	0	0	0	0	0	0	0	0	0	0	25.7	0	0	0	0	0	0
eBF155727	0	0	0	0	0	0	0	100	0	0	0	0	0	0	0	0	0	0	0	0	0	0	0	0	0	0	0	0	0	0	0	0	0	0	0	0	0	0	0	0	0	0	0	0	0	0	0	0	0
eBF155802	0	0	0	0	0	0	0	1.9	0	0	0	0	0	98.1	0	0	0	0	0	0	0	0	0	0	0	0	0	0	0	0	0	0	0	0	0	0	0	0	0	0	0	0	0	0	0	0	0	0	0
eBF155858	0	0	0	0	0	0	0	0	0	0	0	0	0	0	0	0	1.6	0	0	0	0	0	0	0	0	0	0	0	0	0	0	0	0	0	0	0	0	0	0	0	0	0	0	0	0	0	0	0	98.4
eBF155877	0	2.6	2.7	0	0	0	0	84.1	0	0	0	0	0	10.6	0	0	0	0	0	0	0	0	0	0	0	0	0	0	0	0	0	0	0	0	0	0	0	0	0	0	0	0	0	0	0	0	0	0	0
eBF155893	0	13.4	0	0	0	8.3	0	0	73.8	0	0	0	0	0	0	0	0	0	0	2.4	0	0	0	0	2.1	0	0	0	0	0	0	0	0	0	0	0	0	0	0	0	0	0	0	0	0	0	0	0	0
eBF155901	0	0	75.9	0	0	0	0	22.2	0	0	0	1.9	0	0	0	0	0	0	0	0	0	0	0	0	0	0	0	0	0	0	0	0	0	0	0	0	0	0	0	0	0	0	0	0	0	0	0	0	0
eBF155993	0	1.9	0	0	0	4.7	93.5	0	0	0	0	0	0	0	0	0	0	0	0	0	0	0	0	0	0	0	0	0	0	0	0	0	0	0	0	0	0	0	0	0	0	0	0	0	0	0	0	0	0
eBF156080	0	3.8	0	0	0	2.6	0	0	1.3	0	0	0	0	0	92.3	0	0	0	0	0	0	0	0	0	0	0	0	0	0	0	0	0	0	0	0	0	0	0	0	0	0	0	0	0	0	0	0	0	0
eBF156225	0	0	3.7	0	0	0	0	1.7	0	0	0	2.6	0	0	0	0	0	0	0	0	0	0	0	0	0	0	0	0	0	0	0	0	0	0	0	0	0	0	0	0	0	0	0	0	0	0	92	0	0
eBF156256	0	96.9	0	0	0	3.1	0	0	0	0	0	0	0	0	0	0	0	0	0	0	0	0	0	0	0	0	0	0	0	0	0	0	0	0	0	0	0	0	0	0	0	0	0	0	0	0	0	0	0
eBF156309	0	1.5	0	0	0	1.9	0	0	0	0	0	0	0	0	0	0	0	0	0	0	0	0	0	0	0	0	0	0	0	0	0	0	0	0	0	0	0	96.6	0	0	0	0	0	0	0	0	0	0	0
eBF156348	0	0	0	1.3	0	0	0	0	0	0	0	0	0	0	0	0	0	0	0	0	0	0	0	0	0	98.7	0	0	0	0	0	0	0	0	0	0	0	0	0	0	0	0	0	0	0	0	0	0	0
eBF156457	0	0	0	0	0	0	0	0	0	0	0	0	0	0	0	0	0	0	0	0	0	0	0	0	0	0	0	0	0	0	0	0	0	0	0	0	0	0	0	0	0	0	0	0	0	0	0	0	0
eBF156595	0	9.4	0	0	0	0	0	0	0	0	0	0	0	0	0	0	0	0	0	0	0	0	0	90.6	0	0	0	0	0	0	0	0	0	0	0	0	0	0	0	0	0	0	0	0	0	0	0	0	0
eBF156602	4	0	46.5	0	0	0	0	34	0	0	0	2	0	0	0	0	3.4	8.9	1.2	0	0	0	0	0	0	0	0	0	0	0	0	0	0	0	0	0	0	0	0	0	0	0	0	0	0	0	0	0	0
eBF156947	0	4.3	0	63.1	0	0	0	0	0	0	0	0	0	0	0	0	0	0	0	0	0	0	0	0	0	0	0	0	32.7	0	0	0	0	0	0	0	0	0	0	0	0	0	0	0	0	0	0	0	0
eBF156980	0	0	2.9	0	0	0	0	0	0	0	0	3.2	0	0	0	0	0	0	0	0	0	0	0	0	0	0	0	0	0	0	0	0	0	0	0	0	0	0	0	0	0	0	0	0	0	0	0	0	0
eBF157226	0	0	0	0	0	5.5	0	0	0	0	0	0	0	0	0	0	0	0	0	0	0	0	0	0	0	0	0	94.5	0	0	0	0	0	0	0	0	0	0	0	0	0	0	0	0	0	0	0	0	0
eBF157278	0	4.2	0	0	0	0	0	0	1.2	0	94.6	0	0	0	0	0	0	0	0	0	0	0	0	0	0	0	0	0	0	0	0	0	0	0	0	0	0	0	0	0	0	0	0	0	0	0	0	0	0
eBF157399	0	0	0	0	0	0	0	0	0	0	0	0	0	0	0	0	0	0	0	0	0	0	0	0	0	0	0	0	0	0	0	100	0	0	0	0	0	0	0	0	0	0	0	0	0	0	0	0	0
eBF157416	0	83.6	0	0	0	9.6	5.3	0	0	1.5	0	0	0	0	0	0	0	0	0	0	0	0	0	0	0	0	0	0	0	0	0	0	0	0	0	0	0	0	0	0	0	0	0	0	0	0	0	0	0
eBF157438	0	92.9	0	0	0	4.5	0	0	2.6	0	0	0	0	0	0	0	0	0	0	0	0	0	0	0	0	0	0	0	0	0	0	0	0	0	0	0	0	0	0	0	0	0	0	0	0	0	0	0	0
eBF157464	0	11.2	3.1	0	0	2.4	0	0	0	66.8	0	14.3	0	0	0	0	0	2.1	0	0	0	0	0	0	0	0	0	0	0	0	0	0	0	0	0	0	0	0	0	0	0	0	0	0	0	0	0	0	0
eBF157521	0	64.9	0	0	0	30.2	2.8	0	0	0	0	0	0	0	0	0	0	0	0	0	0	0	0	2	0	0	0	0	0	0	0	0	0	0	0	0	0	0	0	0	0	0	0	0	0	0	0	0	0
eBF157546	0	0	0	0	0	0	0	100	0	0	0	0	0	0	0	0	0	0	0	0	0	0	0	0	0	0	0	0	0	0	0	0	0	0	0	0	0	0	0	0	0	0	0	0	0	0	0	0	0
eBF157623	3.9	0	93.4	0	0	0	0	0	0	0	0	2.7	0	0	0	0	0	0	0	0	0	0	0	0	0	0	0	0	0	0	0	0	0	0	0	0	0	0	0	0	0	0	0	0	0	0	0	0	0
eBF157630	0	0	0	0	0	0	0	0	0	0	0	0	0	0	0	0	0	0	0	0	0	0	0	0	0	0	0	0	0	0	0	0	0	0	0	0	0	0	0	0	0	0	0	0	0	0	0	0	0
eBF157648	0	1.3	0	0	0	0	0	0	0	0	0	0	0	0	0	0	0	0	0	98.7	0	0	0	0	0	0	0	0	0	0	0	0	0	0	0	0	0	0	0	0	0	0	0	0	0	0	0	0	0
eBF157658	0	19.3	0	0	0	80.7	0	0	0	0	0	0	0	0	0	0	0	0	0	0	0	0	0	0	0	0	0	0	0	0	0	0	0	0	0	0	0	0	0	0	0	0	0	0	0	0	0	0	0
eBF157737	0	72.5	0	0	0	21	6.5	0	0	0	0	0	0	0	0	0	0	0	0	0	0	0	0	0	0	0	0	0	0	0	0	0	0	0	0	0	0	0	0	0	0	0	0	0	0	0	0	0	0
eBF157747	0	2.3	0	0	0	0	0	0	0	0	1.6	0	0	0	0	0	0	0	0	0	0	0	0	0	0	0	0	0	0	0	0	0	0	0	18.6	0	0	0	0	0	0	0	0	0	0	0	0	0	0
eBF157798	0	89.6	0	0	0	7.1	0	0	0	0	3.3	0	0	0	0	0	0	0	0	0	0	0	0	0	0	0	0	0	0	0	0	0	0	0	0	0	0	0	0	0	0	0	0	0	0	0	0	0	0
eBF157803	7.2	0	0	0	0	1.7	0	0	0	0	0	1.6	0	0	0	0	0	0	0	0	0	0	22	0	0	0	0	0	0	0	0	0	0	0	0	0	0	1.3	0	0	0	0	0	0	0	0	0	0	0
eBF157881	0	3	0	0	0	3.3	0	0	1.8	0	0	0	0	0	91.8	0	0	0	0	0	0	0	0	0	0	0	0	0	0	0	0	0	0	0	0	0	0	0	0	0	0	0	0	0	0	0	0	0	0
eBF158170	0	0	0	0	0	0	0	0	0	3.5	0	0	0	0	0	0	0	0	0	0	0	0	0	0	0	0	0	0	0	0	0	0	0	0	0	0	0	0	0	0	0	0	0	0	96.5	0	0	0	0
eBF164714	0	0	98.7	0	0	0	0	0	0	0	0	1.3	0	0	0	0	0	0	0	0	0	0	0	0	0	0	0	0	0	0	0	0	0	0	0	0	0	0	0	0	0	0	0	0	0	0	0	0	0
eBF164822	0	0	2.2	0	0	0	0	0	0	0	0	2.3	0	0	0	0	0	0	0	0	0	0	0	0	0	0	0	0	0	0	0	0	0	0	0	0	0	0	0	0	0	0	0	95.5	0	0	0	0	0
eBF164935	0	2.2	0	0	0	0	0	0	0	4.6	0	0	0	0	0	0	0	0	0	0	0	0	0	0	0	0	0	0	0	0	0	0	0	0	0	0	0	0	0	0	0	0	0	0	0	0	0	93.2	0
eBF165575	0	5	2.9	0	1.2	1.1	0	0	0	1.3	0	88.5	0	0	0	0	0	0	0	0	0	0	0	0	0	0	0	0	0	0	0	0	0	0	0	0	0	0	0	0	0	0	0	0	0	0	0	0	0
eBF165862	0	89.5	0	0	0	5.3	3.5	0	0	0	0	0	0	0	0	0	0	0	0	0	0	0	0	1.7	0	0	0	0	0	0	0	0	0	0	0	0	0	0	0	0	0	0	0	0	0	0	0	0	0
eBF165955	0	0	0	0	0	0	0	0	0	0	0	0	0	0	0	0	0	0	0	0	0	0	0	0	0	0	0	0	0	0	0	0	0	0	0	0	0	0	0	100	0	0	0	0	0	0	0	0	0
eBF166154	4.4	0	81.9	0	0	0	0	2.4	0	0	0	7	0	1.3	0	0	0	0	0	0	0	0	0	0	0	0	0	0	0	0	0	0	0	0	0	0	0	0	0	0	0	0	0	2.9	0	0	0	0	0
eBF166212	0	0	95.7	1.5	0	0	0	0	0	0	0	2.8	0	0	0	0	0	0	0	0	0	0	0	0	0	0	0	0	0	0	0	0	0	0	0	0	0	0	0	0	0	0	0	0	0	0	0	0	0
eBF166298	0	0	0	0	0	0	0	0	0	0	0	0	0	0	0	0	0	0	0	0	0	0	0	0	0	0	0	0	0	0	0	0	0	0	0	0	0	0	0	0	0	0	0	0	0	0	0	0	0
eBF166365	0	0	2	0	0	0	0	95.7	0	0	0	0	0	0	0	0	0	0	0	0	0	0	0	0	0	2.3	0	0	0	0	0	0	0	0	0	0	0	0	0	0	0	0	0	0	0	0	0	0	0
eBF166622	0	2.1	0	0	0	1.3	0	0	0	0	0	0	0	0	0	0	0	0	0	0	0	0	0	0	0	0	0	0	0	0	0	0	0	0	0	0	0	0	0	0	96.7	0	0	0	0	0	0	0	0
eBF166626	0	0	0	0	0	0	0	0	0	0	0	0	0	0	0	0	0	0	0	0	0	0	0	0	0	0	0	0	0	0	0	0	0	0	0	0	0	0	0	0	0	0	100	0	0	0	0	0	0
eBF166681	0	7.8	0	0	0	2.3	0	0	0	0	89.9	0	0	0	0	0	0	0	0	0	0	0	0	0	0	0	0	0	0	0	0	0	0	0	0	0	0	0	0	0	0	0	0	0	0	0	0	0	0
eBF166796	0	0	0	0	0	0	0	0	0	0	0	0	0	0	0	0	0	0	0	0	0	0	0	0	0	0	0	0	0	0	0	0	0	0	0	0	0	0	0	0	0	0	0	0	0	0	0	0	0
eBF166904	0	0	0	0	0	0	0	0	0	0	0	0	0	0	0	0	100	0	0	0	0	0	0	0	0	0	0	0	0	0	0	0	0	0	0	0	0	0	0	0	0	0	0	0	0	0	0	0	0
eBF166908	9.7	0	3	11	0	0	0	0	0	1.9	0	0	0	5.5	0	0	0	0	1.1	0	0	0	0	0	0	0	0	0	0	0	0	0	0	0	0	0	0	0	0	0	0	0	0	0	0	0	0	0	0
eBF167033	0	2.7	0	0	0	0	0	0	0	0	0	0	0	0	0	0	96	1.3	0	0	0	0	0	0	0	0	0	0	0	0	0	0	0	0	0	0	0	0	0	0	0	0	0	0	0	0	0	0	0
eBF167075	0	0	0	0	0	0	0	0	0	0	0	0	0	0	0	100	0	0	0	0	0	0	0	0	0	0	0	0	0	0	0	0	0	0	0	0	0	0	0	0	0	0	0	0	0	0	0	0	0
eBF167078	0	0	0	0	0	1.9	0	0	0	0	0	0	0	0	0	0	0	0	0	0	0	82.9	0	0	2.4	0	0	0	0	0	0	0	0	0	0	0	0	0	0	12.7	0	0	0	0	0	0	0	0	0
eBF167270	0	0	4.1	0	0	0	0	0	0	65.2	0	0	0	0	0	0	0	0	0	0	1.2	0	0	0	0	0	0	0	0	0	0	0	0	0	0	0	0	0	0	0	0	0	0	0	0	0	0	0	0
eBF167288	0	3.5	0	0	0	0	0	0	0	0	0	0	0	0	0	0	0	0	0	0	0	0	0	0	0	0	0	0	0	0	0	0	0	0	96.5	0	0	0	0	0	0	0	0	0	0	0	0	0	0
eBF167329	0	0	0	0	0	0	0	0	0	0	0	0	0	0	0	0	0	0	0	0	0	0	100	0	0	0	0	0	0	0	0	0	0	0	0	0	0	0	0	0	0	0	0	0	0	0	0	0	0
eBF167660	0	0	4.1	0	0	0	0	1.6	0	1.5	0	0	0	0	0	0	0	0	92.8	0	0	0	0	0	0	0	0	0	0	0	0	0	0	0	0	0	0	0	0	0	0	0	0	0	0	0	0	0	0
eBF167799	0	1.6	0	0	0	4.8	2	0	0	0	0	0	0	91.5	0	0	0	0	0	0	0	0	0	0	0	0	0	0	0	0	0	0	0	0	0	0	0	0	0	0	0	0	0	0	0	0	0	0	0
eBF168126	0	43.7	0	0	0	3.5	0	0	50.1	0	0	0	0	0	1.2	0	0	0	0	0	0	0	0	0	0	0	0	0	0	0	0	0	0	1.5	0	0	0	0	0	0	0	0	0	0	0	0	0	0	0
eBF176281	0	76.4	0	0	0	23.6	0	0	0	0	0	0	0	0	0	0	0	0	0	0	0	0	0	0	0	0	0	0	0	0	0	0	0	0	0	0	0	0	0	0	0	0	0	0	0	0	0	0	0
eBF176293	0	0	0	0	0	0	0	0	0	0	0	0	0	0	0	0	0	0	0	0	0	0	0	0	0	0	0	0	0	0	0	0	0	0	0	0	0	0	0	0	0	0	0	0	0	0	0	0	0
eBF176552	0	5.8	0	0	0	94.2	0	0	0	0	0	0	0	0	0	0	0	0	0	0	0	0	0	0	0	0	0	0	0	0	0	0	0	0	0	0	0	0	0	0	0	0	0	0	0	0	0	0	0
eBF176791	0	1.4	0	0	0	2.3	96.3	0	0	0	0	0	0	0	0	0	0	0	0	0	0	0	0	0	0	0	0	0	0	0	0	0	0	0	0	0	0	0	0	0	0	0	0	0	0	0	0	0	0
eBF176841	0	0	0	0	0	0	0	0	0	0	0	0	0	0	0	0	0	0	0	0	0	0	0	0	0	0	0	100	0	0	0	0	0	0	0	0	0	0	0	0	0	0	0	0	0	0	0	0	0
eBF176900	0	2.2	0	0	0	2.8	0	0	2.2	0	0	0	0	0	0	0	0	0	0	0	0	0	0	0	0	0	0	0	0	0	0	0	0	0	0	0	0	0	0	0	0	0	0	0	0	0	0	0	0
eBF176910	0	1.8	0	0	0	2.1	96.1	0	0	0	0	0	0	0	0	0	0	0	0	0	0	0	0	0	0	0	0	0	0	0	0	0	0	0	0	0	0	0	0	0	0	0	0	0	0	0	0	0	0
eBF176944	0	0	0	0	0	0	0	0	0	0	0	0	0	0	0	0	0	0	0	0	0	0	0	0	0	0	0	0	0	0	0	0	0	0	0	0	0	0	0	0	0	0	0	0	0	0	0	0	0
eBF177487	0	5.9	0	0	91.2	2.9	0	0	0	0	0	0	0	0	0	0	0	0	0	0	0	0	0	0	0	0	0	0	0	0	0	0	0	0	0	0	0	0	0	0	0	0	0	0	0	0	0	0	0
eBF177504	0	0	62.6	1.4	0	0	0	1.4	0	0	0	1.4	0	0	0	0	0	0	0	0	0	0	0	0	0	0	0	0	0	0	0	0	0	0	0	0	0	0	0	0	0	0	0	0	0	0	0	0	0
eBF177955	0	5.9	0	0	0	0	0	0	0	4.9	0	0	0	0	0	0	0	0	0	0	0	0	0	0	0	0	0	0	0	0	0	0	0	0	0	0	0	0	0	0	0	0	0	0	0	0	0	0	0
[truncated: 25 more columns]
