# Supplementary material for: Single-cell profiling reveals a memory B cell-like subtype of follicular lymphoma with increased transformation risk
Source: Nat Commun. 2022 Nov 9;13:6772. doi: 10.1038/s41467-022-34408-0 (PMC9646774; doi:10.1038/s41467-022-34408-0)
Supplement: Supplementary file 6 — Supplementary Data 3 [file 41467_2022_34408_MOESM6_ESM.xlsx]

## Sheet: PG-PG Distances
Supplementary Data 3. Intercluster Spearman distances (PG-to-PG level)
Lower values indicate more similar phenotypes.
	B01
B05 (GC)	0.192508
B04 (Mem IgG+)	0.286866
B64 (Plasmablast)	0.294689
B03 (Mem IgM+)	0.38146
B00 (Naïve)	0.51944
B16 (Plasma cell)	0.59744
B14 (Plasma cell)	0.641989
	B02
B03 (Mem IgM+)	0.24917
B04 (Mem IgG+)	0.365339
B00 (Naïve)	0.41963
B64 (Plasmablast)	0.592461
B05 (GC)	0.625652
B16 (Plasma cell)	0.683499
B14 (Plasma cell)	0.689408

## Sheet: MC-PG Distances
Supplementary Data 3. Intercluster Spearman distances (MC-to-PG level)
Lower values indicate more similar phenotypes.
	MC-A
B05 (GC)	0.135372
B04 (Mem IgG+)	0.29303
B64 (Plasmablast)	0.296823
B03 (Mem IgM+)	0.394263
B00 (Naïve)	0.480085
B16 (Plasma cell)	0.608819
B14 (Plasma cell)	0.667477
	MC-B
B03 (Mem IgM+)	0.234471
B04 (Mem IgG+)	0.329066
B00 (Naïve)	0.397582
B05 (GC)	0.517544
B64 (Plasmablast)	0.556425
B14 (Plasma cell)	0.659178
B16 (Plasma cell)	0.659791

## Sheet: MC-MC Distances
Supplementary Data 3. Intercluster Spearman distances (MC-to-MC level)
Lower values indicate more similar phenotypes.
	MC-A
MC-A	0
MC-C	0.11119
MC-F	0.177572
MC-H	0.208156
MC-L	0.212186
MC-I	0.257231
MC-J	0.295164
MC-E	0.298957
MC-D	0.308914
MC-PB	0.315078
MC-Mem	0.330014
MC-B	0.352063
MC-G	0.44808
MC-K	0.451636
MC-Nav	0.480085
MC-O	0.497629
MC-U	0.530109
MC-PC	0.636083
MC-V	1.03025
	MC-B
MC-B	0
MC-D	0.130631
MC-F	0.190849
MC-G	0.248696
MC-Mem	0.273589
MC-E	0.300616
MC-A	0.352063
MC-C	0.359175
MC-O	0.37174
MC-L	0.394026
MC-Nav	0.397819
MC-H	0.39853
MC-K	0.399004
MC-I	0.493125
MC-U	0.540303
MC-PB	0.559507
MC-J	0.623755
MC-PC	0.665244
MC-V	0.936069
