# Supplementary material for: Single-cell profiling reveals a memory B cell-like subtype of follicular lymphoma with increased transformation risk
Source: Nat Commun. 2022 Nov 9;13:6772. doi: 10.1038/s41467-022-34408-0 (PMC9646774; doi:10.1038/s41467-022-34408-0)
Supplement: Supplementary file 7 — Supplementary Data 4 [file 41467_2022_34408_MOESM7_ESM.xlsx]

## Sheet: MC-A vs MC-B
Supplementary Data 4. Marker contributions (MC-A vs. MC-B)
Isotope	Marker	% relative contribution		Higher in MC-A	Higher in MC-B
Gd155	IgG	26.3185		IgG
Er166	CD24	17.3798			CD24
Gd160/Eu151	Kappa/Lambda (KL)	14.0274			Kappa/Lambda (KL)
Yb174	HLA_DR	12.4957		HLA_DR
Yb171	CD44	7.1028			CD44
In115	IgM	6.00259			IgM
Tb159	CD22	4.1686		CD22
Dy162	CD79B	2.61249			CD79B
Ho165	CD40	1.61372		CD40
Yb172	CD38	1.59601		CD38
Sm147	CD20	1.36995		CD20
Dy164	CD86	1.01856		CD86
Nd142	CD19	1.01712		CD19
Er167	CD27	0.870735		CD27
Gd156	CD10	0.619259		CD10
Nd144	CD72	0.56217			CD72
Pr141	CD49D	0.387707			CD49D
Nd145	CXCR5	0.158571		CXCR5
Yb176	CD83	0.1244		CD83
Lu175	CD184	0.114141		CD184
Dy163	CD23	0.0674657			CD23
Cd112	CD45RA	0.0554575			CD45RA
Nd143	HLA_ABC	0.0519431			HLA_ABC
Y89	CD45	0.0391374			CD45
Sm154	CD84	0.0328459			CD84
Sm152	CD21	0.0326431			CD21
Nd148	CD274	0.0322694		CD274
Sm149	CD200	0.0281144			CD200
Yb173	BTLA	0.0268296		BTLA
Eu153	CD124	0.0222236		CD124
Nd150	CD43	0.0129464		CD43
Gd158	CD194	0.0121793			CD194
Tm169	CD25	0.0116593			CD25
Dy161	CD80	0.00692911			CD80
Er168	CD30	0.00668136		CD30
Gd157	HLA_E	0.000263129		HLA_E
Nd146	CD48	6.16548e-05			CD48

## Sheet: MC-A vs Not MC-A
Supplementary Data 4. Marker contributions (MC-A vs. not MC-A)
Isotope	Marker	% relative contribution		Higher in MC-A	Higher in Not MC-A
Yb171	CD44	31.3253			CD44
Gd155	IgG	23.8654		IgG
Gd160/Eu151	Kappa/Lambda (KL)	11.9288			Kappa/Lambda (KL)
Er166	CD24	6.13755			CD24
Yb174	HLA_DR	5.74448		HLA_DR
In115	IgM	5.20191			IgM
Tm169	CD25	2.8272			CD25
Sm152	CD21	1.97995			CD21
Er167	CD27	1.25928			CD27
Tb159	CD22	1.11292		CD22
Dy162	CD79B	1.05429			CD79B
Nd144	CD72	0.986995			CD72
Nd146	CD48	0.941508			CD48
Pr141	CD49D	0.92768			CD49D
Y89	CD45	0.662096			CD45
Ho165	CD40	0.580134		CD40
Sm147	CD20	0.520948		CD20
Nd143	HLA_ABC	0.497743			HLA_ABC
Nd145	CXCR5	0.352242			CXCR5
Sm149	CD200	0.306719			CD200
Cd112	CD45RA	0.298452			CD45RA
Gd158	CD194	0.265032			CD194
Lu175	CD184	0.260265			CD184
Nd142	CD19	0.24471			CD19
Dy164	CD86	0.229881		CD86
Dy161	CD80	0.187896			CD80
Sm154	CD84	0.118514			CD84
Dy163	CD23	0.048539		CD23
Yb172	CD38	0.0277758		CD38
Gd156	CD10	0.0276599		CD10
Eu153	CD124	0.0220003		CD124
Yb176	CD83	0.0206497			CD83
Er168	CD30	0.0147008			CD30
Yb173	BTLA	0.00910051			BTLA
Gd157	HLA_E	0.00624172			HLA_E
Nd150	CD43	0.00414215			CD43
Nd148	CD274	0.00132156		CD274

## Sheet: MC-B vs Not MC-B
Supplementary Data 4. Marker contributions (MC-B vs. not MC-B)
Isotope	Marker	% relative contribution		Higher in MC-B	Higher in Not MC-B
Gd155	IgG	25.057			IgG
Yb171	CD44	20.6243		CD44
Gd160/Eu151	Kappa/Lambda (KL)	15.3135		Kappa/Lambda (KL)
In115	IgM	8.51932		IgM
Er166	CD24	7.86103		CD24
Nd143	HLA_ABC	6.84835		HLA_ABC
Yb174	HLA_DR	3.30397			HLA_DR
Dy162	CD79B	2.03178		CD79B
Gd156	CD10	1.48709			CD10
Nd144	CD72	1.42281		CD72
Ho165	CD40	1.11076			CD40
Sm152	CD21	1.10886		CD21
Cd112	CD45RA	0.717667		CD45RA
Y89	CD45	0.643432		CD45
Pr141	CD49D	0.595284		CD49D
Yb176	CD83	0.534564			CD83
Dy164	CD86	0.474246			CD86
Nd146	CD48	0.344813		CD48
Sm147	CD20	0.315964		CD20
Lu175	CD184	0.291413			CD184
Dy163	CD23	0.270327			CD23
Nd142	CD19	0.255924		CD19
Gd158	CD194	0.184495		CD194
Sm149	CD200	0.121057		CD200
Tb159	CD22	0.115284			CD22
Tm169	CD25	0.103846		CD25
Dy161	CD80	0.0970687		CD80
Nd145	CXCR5	0.0766741		CXCR5
Eu153	CD124	0.0665578			CD124
Sm154	CD84	0.0611297		CD84
Gd157	HLA_E	0.0147747		HLA_E
Nd148	CD274	0.0110672		CD274
Yb172	CD38	0.00558059			CD38
Yb173	BTLA	0.00535198			BTLA
Nd150	CD43	0.0018955			CD43
Er167	CD27	0.00170442		CD27
Er168	CD30	0.00113948		CD30

## Sheet: MC-C vs Not MC-C
Supplementary Data 4. Marker contributions (MC-C vs. not MC-C)
Isotope	Marker	% relative contribution		Higher in MC-C	Higher in Not MC-C
Yb171	CD44	30.4473			CD44
Gd155	IgG	24.0633		IgG
Nd143	HLA_ABC	6.77716			HLA_ABC
Er166	CD24	4.8809			CD24
In115	IgM	2.99008			IgM
Nd144	CD72	2.85057			CD72
Er167	CD27	2.64211			CD27
Sm147	CD20	2.31153			CD20
Dy162	CD79B	1.94091		CD79B
Gd156	CD10	1.93618		CD10
Yb174	HLA_DR	1.93588			HLA_DR
Tm169	CD25	1.90569			CD25
Yb172	CD38	1.83288			CD38
Nd142	CD19	1.54397			CD19
Y89	CD45	1.47357			CD45
Nd146	CD48	1.42933			CD48
Nd145	CXCR5	1.40061			CXCR5
Sm152	CD21	1.39985			CD21
Lu175	CD184	1.17408			CD184
Dy164	CD86	0.946166			CD86
Dy163	CD23	0.769902			CD23
Ho165	CD40	0.690595			CD40
Cd112	CD45RA	0.644079			CD45RA
Yb176	CD83	0.421116			CD83
Sm154	CD84	0.393263			CD84
Pr141	CD49D	0.352578			CD49D
Sm149	CD200	0.296896			CD200
Dy161	CD80	0.120078			CD80
Gd158	CD194	0.116687			CD194
Nd148	CD274	0.0868776			CD274
Yb173	BTLA	0.0862232			BTLA
Er168	CD30	0.0826344			CD30
Tb159	CD22	0.0314978			CD22
Nd150	CD43	0.0208122			CD43
Gd157	HLA_E	0.00327438			HLA_E
Gd160/Eu151	Kappa/Lambda (KL)	0.000952153		Kappa/Lambda (KL)
Eu153	CD124	0.000521238			CD124

## Sheet: MC-D vs Not MC-D
Supplementary Data 4. Marker contributions (MC-D vs. not MC-D)
Isotope	Marker	% relative contribution		Higher in MC-D	Higher in Not MC-D
Yb174	HLA_DR	35.444			HLA_DR
Gd155	IgG	14.1756			IgG
Yb171	CD44	10.9247			CD44
Tb159	CD22	5.55333			CD22
Nd142	CD19	3.86894			CD19
Yb172	CD38	3.27639			CD38
Ho165	CD40	2.9925			CD40
Sm147	CD20	2.81673			CD20
Dy163	CD23	2.38869			CD23
Cd112	CD45RA	2.13316			CD45RA
Dy164	CD86	2.07771			CD86
Nd143	HLA_ABC	2.05032			HLA_ABC
Er166	CD24	2.00285		CD24
Sm152	CD21	1.47697			CD21
Lu175	CD184	1.42772			CD184
Nd145	CXCR5	1.31894			CXCR5
Nd146	CD48	1.01123			CD48
Yb176	CD83	0.716311			CD83
Tm169	CD25	0.695593			CD25
Y89	CD45	0.60446			CD45
Er167	CD27	0.590126			CD27
Nd144	CD72	0.535957			CD72
Sm154	CD84	0.516362			CD84
Dy162	CD79B	0.186909		CD79B
In115	IgM	0.185208		IgM
Sm149	CD200	0.159266			CD200
Gd158	CD194	0.152921			CD194
Eu153	CD124	0.141783			CD124
Nd148	CD274	0.115446			CD274
Yb173	BTLA	0.100126			BTLA
Dy161	CD80	0.0844357			CD80
Gd160/Eu151	Kappa/Lambda (KL)	0.0692842		Kappa/Lambda (KL)
Gd156	CD10	0.0654405			CD10
Pr141	CD49D	0.0599089			CD49D
Nd150	CD43	0.0438272			CD43
Gd157	HLA_E	0.0239713			HLA_E
Er168	CD30	0.012939			CD30

## Sheet: MC-E vs Not MC-E
Supplementary Data 4. Marker contributions (MC-E vs. not MC-E)
Isotope	Marker	% relative contribution		Higher in MC-E	Higher in Not MC-E
Yb174	HLA_DR	38.7715			HLA_DR
Yb171	CD44	13.5824			CD44
Er166	CD24	11.0701		CD24
Sm147	CD20	5.82893			CD20
Tb159	CD22	5.40247			CD22
Ho165	CD40	2.92323			CD40
Dy163	CD23	2.57811			CD23
Dy164	CD86	2.29366			CD86
Nd142	CD19	1.91207			CD19
Cd112	CD45RA	1.89667			CD45RA
Sm152	CD21	1.58305			CD21
Er167	CD27	1.49866		CD27
Nd145	CXCR5	1.49672			CXCR5
Gd156	CD10	1.36201		CD10
Gd155	IgG	1.27827		IgG
In115	IgM	1.21431			IgM
Tm169	CD25	0.864862			CD25
Nd146	CD48	0.775748			CD48
Yb172	CD38	0.639861			CD38
Gd160/Eu151	Kappa/Lambda (KL)	0.637496			Kappa/Lambda (KL)
Yb176	CD83	0.600327			CD83
Nd144	CD72	0.37558			CD72
Dy162	CD79B	0.312128		CD79B
Nd143	HLA_ABC	0.256071			HLA_ABC
Gd158	CD194	0.14272			CD194
Sm149	CD200	0.136246			CD200
Nd148	CD274	0.135205			CD274
Dy161	CD80	0.119617			CD80
Sm154	CD84	0.0999489			CD84
Eu153	CD124	0.0690559			CD124
Yb173	BTLA	0.0520962			BTLA
Y89	CD45	0.041249			CD45
Nd150	CD43	0.0291736			CD43
Lu175	CD184	0.017803			CD184
Pr141	CD49D	0.0013172			CD49D
Gd157	HLA_E	0.00101123			HLA_E
Er168	CD30	0.000323568		CD30

## Sheet: MC-F vs Not MC-F
Supplementary Data 4. Marker contributions (MC-F vs. not MC-F)
Isotope	Marker	% relative contribution		Higher in MC-F	Higher in Not MC-F
Gd155	IgG	36.1285			IgG
Gd160/Eu151	Kappa/Lambda (KL)	14.7244			Kappa/Lambda (KL)
Yb174	HLA_DR	12.4565		HLA_DR
Yb171	CD44	8.46909		CD44
Yb172	CD38	3.67893		CD38
Er166	CD24	3.62392		CD24
Nd143	HLA_ABC	3.4621		HLA_ABC
Dy164	CD86	2.69511		CD86
Gd156	CD10	1.98846			CD10
Tb159	CD22	1.77681			CD22
Sm154	CD84	1.74585		CD84
Tm169	CD25	1.32747		CD25
Nd144	CD72	1.16039		CD72
Nd146	CD48	1.1531		CD48
Er167	CD27	1.12971		CD27
Ho165	CD40	1.11637		CD40
Yb176	CD83	1.09547		CD83
Dy163	CD23	0.696564		CD23
Lu175	CD184	0.487557		CD184
Dy162	CD79B	0.41184			CD79B
Nd145	CXCR5	0.284246		CXCR5
Yb173	BTLA	0.0860904		BTLA
Y89	CD45	0.0811224		CD45
Pr141	CD49D	0.0697239		CD49D
Dy161	CD80	0.0421139		CD80
Er168	CD30	0.0187644		CD30
In115	IgM	0.0169164			IgM
Nd150	CD43	0.0157929		CD43
Sm149	CD200	0.0137158		CD200
Nd142	CD19	0.0107462		CD19
Sm147	CD20	0.0100105			CD20
Gd158	CD194	0.00852806			CD194
Nd148	CD274	0.00602764		CD274
Eu153	CD124	0.00521409		CD124
Gd157	HLA_E	0.00138659			HLA_E
Sm152	CD21	0.000886961			CD21
Cd112	CD45RA	0.000618995		CD45RA

## Sheet: MC-Mem vs Not MC-Mem
Supplementary Data 4. Marker contributions (MC-Mem vs. not MC-Mem)
Isotope	Marker	% relative contribution		Higher in MC-Mem	Higher in Not MC-Mem
Yb171	CD44	25.6762		CD44
Yb174	HLA_DR	11.6929		HLA_DR
Tb159	CD22	7.70449		CD22
Sm147	CD20	6.91403		CD20
Nd146	CD48	6.45674		CD48
Nd142	CD19	5.04646		CD19
Gd155	IgG	4.88904		IgG
Gd160/Eu151	Kappa/Lambda (KL)	4.58675		Kappa/Lambda (KL)
Tm169	CD25	4.38251		CD25
Sm152	CD21	3.85128		CD21
Er166	CD24	3.42179		CD24
Cd112	CD45RA	2.71014		CD45RA
Ho165	CD40	2.63331		CD40
Yb172	CD38	1.2708		CD38
Nd144	CD72	1.25643		CD72
Gd158	CD194	1.22875		CD194
Y89	CD45	1.00765		CD45
Sm149	CD200	0.917424		CD200
In115	IgM	0.740871		IgM
Er167	CD27	0.53638		CD27
Lu175	CD184	0.47343		CD184
Dy164	CD86	0.3985		CD86
Sm154	CD84	0.393242		CD84
Nd145	CXCR5	0.379651		CXCR5
Gd156	CD10	0.356813			CD10
Nd143	HLA_ABC	0.258264		HLA_ABC
Nd148	CD274	0.206716		CD274
Dy161	CD80	0.205414		CD80
Er168	CD30	0.0894835		CD30
Pr141	CD49D	0.0792229		CD49D
Dy163	CD23	0.0705802		CD23
Yb176	CD83	0.0669213		CD83
Yb173	BTLA	0.0484415		BTLA
Dy162	CD79B	0.0199922			CD79B
Gd157	HLA_E	0.0185782		HLA_E
Nd150	CD43	0.00905298		CD43
Eu153	CD124	0.00177303		CD124

## Sheet: MC-Nav vs Not MC-Nav
Supplementary Data 4. Marker contributions (MC-Nav vs. not MC-Nav)
Isotope	Marker	% relative contribution		Higher in MC-Nav	Higher in Not MC-Nav
Yb174	HLA_DR	20.2249		HLA_DR
Yb171	CD44	15.1192		CD44
Sm152	CD21	13.5037		CD21
Gd155	IgG	6.02703		IgG
Dy162	CD79B	5.79817		CD79B
Gd160/Eu151	Kappa/Lambda (KL)	4.89734		Kappa/Lambda (KL)
In115	IgM	4.33028		IgM
Tb159	CD22	3.21444		CD22
Nd142	CD19	3.18218		CD19
Nd146	CD48	2.57334		CD48
Tm169	CD25	2.53831		CD25
Nd145	CXCR5	2.20284		CXCR5
Y89	CD45	1.98928		CD45
Sm147	CD20	1.66646		CD20
Dy164	CD86	1.61563		CD86
Ho165	CD40	1.56731		CD40
Nd143	HLA_ABC	1.2915		HLA_ABC
Sm154	CD84	1.02032		CD84
Lu175	CD184	0.963266		CD184
Er166	CD24	0.953664			CD24
Nd144	CD72	0.890517		CD72
Pr141	CD49D	0.654924		CD49D
Dy163	CD23	0.613856		CD23
Cd112	CD45RA	0.584897		CD45RA
Er167	CD27	0.570772		CD27
Sm149	CD200	0.532839		CD200
Dy161	CD80	0.371885		CD80
Yb172	CD38	0.340564		CD38
Eu153	CD124	0.193221		CD124
Yb176	CD83	0.174188		CD83
Gd158	CD194	0.140749		CD194
Yb173	BTLA	0.0750744		BTLA
Nd148	CD274	0.0725813		CD274
Er168	CD30	0.0570321		CD30
Nd150	CD43	0.0299023		CD43
Gd157	HLA_E	0.0123081		HLA_E
Gd156	CD10	0.0054976			CD10

## Sheet: MC-Others vs Not MC-Others
Supplementary Data 4. Marker contributions (MC-Others vs. not MC-Others)
Group "Others" includes MC groups G, H, I, J, K, L, O, PB, U, and V.
Isotope	Marker	% relative contribution		Higher in MC-Others	Higher in Not MC-Others
Yb174	HLA_DR	31.6102		HLA_DR
Gd155	IgG	11.7295		IgG
Tb159	CD22	7.23686		CD22
Dy163	CD23	6.86969		CD23
Ho165	CD40	5.22964		CD40
Sm147	CD20	4.87095		CD20
Yb171	CD44	4.632		CD44
Dy164	CD86	4.55596		CD86
Yb172	CD38	2.92614		CD38
Nd145	CXCR5	2.67306		CXCR5
Yb176	CD83	2.63476		CD83
Nd142	CD19	2.45602		CD19
Tm169	CD25	1.74132		CD25
Er166	CD24	1.38811			CD24
Nd146	CD48	1.34467		CD48
Gd160/Eu151	Kappa/Lambda (KL)	1.24674		Kappa/Lambda (KL)
Cd112	CD45RA	1.19156		CD45RA
Lu175	CD184	1.1321		CD184
Nd144	CD72	0.815089		CD72
Sm152	CD21	0.678847		CD21
Y89	CD45	0.489781		CD45
In115	IgM	0.445213		IgM
Sm154	CD84	0.399173		CD84
Eu153	CD124	0.392216		CD124
Gd158	CD194	0.353414		CD194
Dy161	CD80	0.280167		CD80
Nd148	CD274	0.206163		CD274
Gd156	CD10	0.110477		CD10
Sm149	CD200	0.0976753		CD200
Pr141	CD49D	0.0812566		CD49D
Nd150	CD43	0.0540658		CD43
Er167	CD27	0.0534051		CD27
Yb173	BTLA	0.0361409		BTLA
Er168	CD30	0.0237919		CD30
Gd157	HLA_E	0.0110418		HLA_E
Dy162	CD79B	0.00280282		CD79B
Nd143	HLA_ABC	9.05345e-07		HLA_ABC
