# Supplementary material for: Single-cell profiling reveals a memory B cell-like subtype of follicular lymphoma with increased transformation risk
Source: Nat Commun. 2022 Nov 9;13:6772. doi: 10.1038/s41467-022-34408-0 (PMC9646774; doi:10.1038/s41467-022-34408-0)
Supplement: Supplementary file 8 — Supplementary Data 5 [file 41467_2022_34408_MOESM8_ESM.xlsx]

## Sheet: ComposByMC%
Supplementary Data 5. FL samples (Composition by B-cell MC cluster)
Indicated values are % of malignant B-cells
Sample Code	2(MC-A)	3(MC-B)	5(MC-C)	7(MC-D)	6(MC-E)	8(MC-F)	4(MC-Mem)	1(MC-Nav)	11(MC-H)	15(MC-L)	13(MC-J)	10(MC-G)	12(MC-I)	14(MC-K)	17(MC-O)	16(MC-U)	18(MC-PB)	19(MC-V)	Total_Malignant_B-Cell_Number
eBF157798	100	0	0	0	0	0	0	0	0	0	0	0	0	0	0	0	0	0	43456
eBF117115	100	0	0	0	0	0	0	0	0	0	0	0	0	0	0	0	0	0	10834
eBF135936	100	0	0	0	0	0	0	0	0	0	0	0	0	0	0	0	0	0	2927
eBF147074	100	0	0	0	0	0	0	0	0	0	0	0	0	0	0	0	0	0	45103
eBF157737	100	0	0	0	0	0	0	0	0	0	0	0	0	0	0	0	0	0	7909
eBF157658	100	0	0	0	0	0	0	0	0	0	0	0	0	0	0	0	0	0	36768
eBF155993	100	0	0	0	0	0	0	0	0	0	0	0	0	0	0	0	0	0	42279
eBF155536	100	0	0	0	0	0	0	0	0	0	0	0	0	0	0	0	0	0	46283
eBF155247	100	0	0	0	0	0	0	0	0	0	0	0	0	0	0	0	0	0	35673
eBF155039	100	0	0	0	0	0	0	0	0	0	0	0	0	0	0	0	0	0	43561
eBF166681	100	0	0	0	0	0	0	0	0	0	0	0	0	0	0	0	0	0	30068
eBF176944	100	0	0	0	0	0	0	0	0	0	0	0	0	0	0	0	0	0	10070
eBF176281	100	0	0	0	0	0	0	0	0	0	0	0	0	0	0	0	0	0	2740
eBF135415	100	0	0	0	0	0	0	0	0	0	0	0	0	0	0	0	0	0	3512
eBF176552	100	0	0	0	0	0	0	0	0	0	0	0	0	0	0	0	0	0	32349
eBF156080	98.6914	0	1.30862	0	0	0	0	0	0	0	0	0	0	0	0	0	0	0	45925
eBF176791	100	0	0	0	0	0	0	0	0	0	0	0	0	0	0	0	0	0	34802
eBF154904	98.5238	0	1.47619	0	0	0	0	0	0	0	0	0	0	0	0	0	0	0	42086
eBF135456	100	0	0	0	0	0	0	0	0	0	0	0	0	0	0	0	0	0	3585
eBF157416	98.477	0	0	0	1.52295	0	0	0	0	0	0	0	0	0	0	0	0	0	46453
eBF145860	100	0	0	0	0	0	0	0	0	0	0	0	0	0	0	0	0	0	48136
eBF165862	98.3418	0	0	0	0	0	0	0	0	0	1.65822	0	0	0	0	0	0	0	42829
eBF136723	100	0	0	0	0	0	0	0	0	0	0	0	0	0	0	0	0	0	45116
eBF176910	100	0	0	0	0	0	0	0	0	0	0	0	0	0	0	0	0	0	44481
eBF157438	97.381	0	2.61905	0	0	0	0	0	0	0	0	0	0	0	0	0	0	0	41992
eBF167288	100	0	0	0	0	0	0	0	0	0	0	0	0	0	0	0	0	0	9714
eBF156256	100	0	0	0	0	0	0	0	0	0	0	0	0	0	0	0	0	0	29446
eBF157881	98.1842	0	1.81577	0	0	0	0	0	0	0	0	0	0	0	0	0	0	0	45423
eBF157278	98.7628	0	1.23721	0	0	0	0	0	0	0	0	0	0	0	0	0	0	0	33176
eBF147944	95.2727	0	4.72727	0	0	0	0	0	0	0	0	0	0	0	0	0	0	0	6629
eBF146082	96.5188	0	0	0	0	0	3.48121	0	0	0	0	0	0	0	0	0	0	0	44569
eBF136082	94.4942	5.50583	0	0	0	0	0	0	0	0	0	0	0	0	0	0	0	0	36595
eBF157521	97.973	0	0	0	0	0	0	0	0	0	2.02703	0	0	0	0	0	0	0	22103
eBF145947	100	0	0	0	0	0	0	0	0	0	0	0	0	0	0	0	0	0	42803
eBF145876	96.4302	0	3.56981	0	0	0	0	0	0	0	0	0	0	0	0	0	0	0	44445
eBF146178	97.5806	0	2.41935	0	0	0	0	0	0	0	0	0	0	0	0	0	0	0	631
eBF077755	94.5643	0	5.43568	0	0	0	0	0	0	0	0	0	0	0	0	0	0	0	8397
eBF176900	97.7933	0	2.20674	0	0	0	0	0	0	0	0	0	0	0	0	0	0	0	34470
eBF155439	87.6938	4.61894	0	5.54273	0	2.14451	0	0	0	0	0	0	0	0	0	0	0	0	30364
eBF155408	83.5941	0	7.88787	0	8.51804	0	0	0	0	0	0	0	0	0	0	0	0	0	45921
eBF138189	82.0696	0	17.9304	0	0	0	0	0	0	0	0	0	0	0	0	0	0	0	46375
eBF135598	73.8863	0	0	15.2074	0	10.9063	0	0	0	0	0	0	0	0	0	0	0	0	1185
eBF136512	67.5	0	0	0	0	0	0	0	0	32.5	0	0	0	0	0	0	0	0	41
eBF147181	0	100	0	0	0	0	0	0	0	0	0	0	0	0	0	0	0	0	16287
eBF157546	0	100	0	0	0	0	0	0	0	0	0	0	0	0	0	0	0	0	32019
eBF155727	0	100	0	0	0	0	0	0	0	0	0	0	0	0	0	0	0	0	18770
eBF146039	0	100	0	0	0	0	0	0	0	0	0	0	0	0	0	0	0	0	28810
eBF156348	0	98.7441	0	0	0	0	1.25589	0	0	0	0	0	0	0	0	0	0	0	25822
eBF164714	0	98.713	0	1.28697	0	0	0	0	0	0	0	0	0	0	0	0	0	0	44289
eBF167660	0	98.4932	0	0	1.50685	0	0	0	0	0	0	0	0	0	0	0	0	0	39300
eBF155901	0	98.0812	0	1.91877	0	0	0	0	0	0	0	0	0	0	0	0	0	0	15657
eBF146780	0	97.9826	0	2.01736	0	0	0	0	0	0	0	0	0	0	0	0	0	0	26470
eBF086109	1.24122	97.3068	0	0	0	1.45199	0	0	0	0	0	0	0	0	0	0	0	0	42686
eBF156980	0	96.7541	0	3.2459	0	0	0	0	0	0	0	0	0	0	0	0	0	0	30065
eBF135971	0	96.1464	0	2.60495	0	0	1.24865	0	0	0	0	0	0	0	0	0	0	0	46177
eBF166212	0	95.6643	0	2.80547	0	0	1.53026	0	0	0	0	0	0	0	0	0	0	0	43408
eBF137362	0	95.4764	0	0	0	4.5236	0	0	0	0	0	0	0	0	0	0	0	0	45151
eBF166365	0	100	0	0	0	0	0	0	0	0	0	0	0	0	0	0	0	0	1782
eBF145934	0	94.983	0	0	1.84198	3.17499	0	0	0	0	0	0	0	0	0	0	0	0	19460
eBF118051	0	94.6955	0	5.30452	0	0	0	0	0	0	0	0	0	0	0	0	0	0	30138
eBF157623	0	93.3739	0	2.684	0	0	0	3.94213	0	0	0	0	0	0	0	0	0	0	47602
eBF145174	0	91.224	0	1.46966	0	0	0	7.30632	0	0	0	0	0	0	0	0	0	0	47309
eBF156602	0	90.6452	0	5.38067	0	0	0	3.9741	0	0	0	0	0	0	0	0	0	0	17925
eBF136029	0	87.9485	0	1.66737	5.19206	2.40608	2.78599	0	0	0	0	0	0	0	0	0	0	0	47223
eBF155410	1.7659	87.4802	0	0	9.39552	0	1.35839	0	0	0	0	0	0	0	0	0	0	0	44831
eBF155877	2.64872	86.7998	0	0	0	10.5515	0	0	0	0	0	0	0	0	0	0	0	0	22240
eBF146269	0	87.0442	2.48254	0	0	0	10.4732	0	0	0	0	0	0	0	0	0	0	0	9461
eBF166154	0	84.2955	0	9.97727	0	1.29545	0	4.43182	0	0	0	0	0	0	0	0	0	0	44379
eBF146442	0	85.4785	0	14.5215	0	0	0	0	0	0	0	0	0	0	0	0	0	0	313
eBF155696	0	71.313	0	0	0	0	0	0	0	0	0	2.99715	0	0	0	25.6898	0	0	41572
eBF177504	0	64.0054	0	1.40621	0	0	1.36085	0	0	0	0	0	33.2275	0	0	0	0	0	11383
eBF136833	0	0	100	0	0	0	0	0	0	0	0	0	0	0	0	0	0	0	7926
eBF155511	0	0	100	0	0	0	0	0	0	0	0	0	0	0	0	0	0	0	45591
eBF157648	1.26156	0	98.7384	0	0	0	0	0	0	0	0	0	0	0	0	0	0	0	47697
eBF155566	1.30258	0	98.6974	0	0	0	0	0	0	0	0	0	0	0	0	0	0	0	37248
eBF136207	1.47651	0	98.5235	0	0	0	0	0	0	0	0	0	0	0	0	0	0	0	8284
eBF136109	1.63627	0	98.3637	0	0	0	0	0	0	0	0	0	0	0	0	0	0	0	14400
eBF135279	6.22805	0	92.2501	0	1.52189	0	0	0	0	0	0	0	0	0	0	0	0	0	42446
eBF145810	5.50807	0	94.4919	0	0	0	0	0	0	0	0	0	0	0	0	0	0	0	20685
eBF177487	8.83085	0	91.1692	0	0	0	0	0	0	0	0	0	0	0	0	0	0	0	24860
eBF145974	14.102	0	85.898	0	0	0	0	0	0	0	0	0	0	0	0	0	0	0	18710
eBF136564	12.5152	0	87.4848	0	0	0	0	0	0	0	0	0	0	0	0	0	0	0	16689
eBF147891	10.1322	0	89.8678	0	0	0	0	0	0	0	0	0	0	0	0	0	0	0	235
eBF146086	0	0	100	0	0	0	0	0	0	0	0	0	0	0	0	0	0	0	5948
eBF155893	23.8529	0	76.1471	0	0	0	0	0	0	0	0	0	0	0	0	0	0	0	28668
eBF168126	48.4747	0	51.5253	0	0	0	0	0	0	0	0	0	0	0	0	0	0	0	42698
eBF164822	0	2.1712	0	97.8288	0	0	0	0	0	0	0	0	0	0	0	0	0	0	37175
eBF016241	1.2854	0	0	98.7146	0	0	0	0	0	0	0	0	0	0	0	0	0	0	6544
eBF135210	0	3.94649	0	96.0535	0	0	0	0	0	0	0	0	0	0	0	0	0	0	44700
eBF167033	2.73104	1.31675	0	95.9522	0	0	0	0	0	0	0	0	0	0	0	0	0	0	40786
eBF156225	0	5.44132	0	94.5587	0	0	0	0	0	0	0	0	0	0	0	0	0	0	39390
eBF155226	3.90538	1.80763	0	94.287	0	0	0	0	0	0	0	0	0	0	0	0	0	0	35894
eBF057480	2.00182	0	0	97.9982	0	0	0	0	0	0	0	0	0	0	0	0	0	0	1114
eBF055812	0	5.74924	0	94.2508	0	0	0	0	0	0	0	0	0	0	0	0	0	0	27281
eBF165575	6.10032	2.9146	1.19747	88.4772	1.31044	0	0	0	0	0	0	0	0	0	0	0	0	0	18821
eBF166904	0	0	0	100	0	0	0	0	0	0	0	0	0	0	0	0	0	0	77
eBF147761	0	0	0	100	0	0	0	0	0	0	0	0	0	0	0	0	0	0	36
eBF135267	5	10.3846	0	63.0769	3.84615	0	0	17.6923	0	0	0	0	0	0	0	0	0	0	287
eBF154990	0	0	0	0	100	0	0	0	0	0	0	0	0	0	0	0	0	0	48725
eBF158170	0	0	0	0	100	0	0	0	0	0	0	0	0	0	0	0	0	0	39438
eBF164935	2.20569	0	0	0	97.7943	0	0	0	0	0	0	0	0	0	0	0	0	0	39428
eBF145350	3.94862	0	0	0	96.0514	0	0	0	0	0	0	0	0	0	0	0	0	0	21533
eBF145266	0	0	0	0	95.9557	0	0	0	0	0	0	0	0	0	0	0	4.04434	0	48838
eBF135630	4.87255	0	0	0	95.1275	0	0	0	0	0	0	0	0	0	0	0	0	0	44148
eBF154970	5.36868	0	0	0	94.6313	0	0	0	0	0	0	0	0	0	0	0	0	0	44992
eBF147307	5.78154	0	0	0	94.2185	0	0	0	0	0	0	0	0	0	0	0	0	0	48265
eBF177955	5.91054	0	0	0	94.0895	0	0	0	0	0	0	0	0	0	0	0	0	0	12430
eBF157464	13.6015	5.27784	0	14.3455	66.7752	0	0	0	0	0	0	0	0	0	0	0	0	0	42776
eBF167270	0	33.573	0	0	65.1852	1.24183	0	0	0	0	0	0	0	0	0	0	0	0	11081
eBF145544	0	0	0	0	0	100	0	0	0	0	0	0	0	0	0	0	0	0	24644
eBF157630	0	0	0	0	0	100	0	0	0	0	0	0	0	0	0	0	0	0	29456
eBF136145	1.78112	0	0	0	0	98.2189	0	0	0	0	0	0	0	0	0	0	0	0	20794
eBF155802	0	1.9221	0	0	0	98.0779	0	0	0	0	0	0	0	0	0	0	0	0	39688
eBF136898	0	0	0	0	0	100	0	0	0	0	0	0	0	0	0	0	0	0	8305
eBF166622	3.34402	0	0	0	0	96.656	0	0	0	0	0	0	0	0	0	0	0	0	43029
eBF167799	8.50401	0	0	0	0	91.496	0	0	0	0	0	0	0	0	0	0	0	0	44824
eBF136786	0	0	0	0	0	100	0	0	0	0	0	0	0	0	0	0	0	0	73
eBF154746	0	24.394	0	0	2.35787	73.2481	0	0	0	0	0	0	0	0	0	0	0	0	45381
eBF096503	24.8192	0	0	0	0	75.1808	0	0	0	0	0	0	0	0	0	0	0	0	10376
eBF146429	0	0	0	0	0	0	100	0	0	0	0	0	0	0	0	0	0	0	2625
eBF166796	0	0	0	0	0	0	100	0	0	0	0	0	0	0	0	0	0	0	30699
eBF146919	2.39931	0	0	0	0	0	91.4096	6.19109	0	0	0	0	0	0	0	0	0	0	46062
eBF156947	4.25653	0	32.6617	0	0	0	63.0817	0	0	0	0	0	0	0	0	0	0	0	34017
eBF156457	0	0	0	0	0	0	62.414	0	0	0	0	0	0	0	0	0	0	37.586	1895
eBF135299	0	0	0	0	0	0	0	0	100	0	0	0	0	0	0	0	0	0	26095
eBF154983	0	0	0	0	0	0	0	0	100	0	0	0	0	0	0	0	0	0	783
eBF165955	0	0	0	0	0	0	0	0	100	0	0	0	0	0	0	0	0	0	12685
eBF167078	4.32017	0	0	0	0	0	0	0	95.6798	0	0	0	0	0	0	0	0	0	38297
eBF145482	7.85808	0	0	0	1.30605	0	0	0	90.8359	0	0	0	0	0	0	0	0	0	45971
eBF166298	0	0	0	0	0	0	0	0	0	100	0	0	0	0	0	0	0	0	31790
eBF156309	3.40031	0	0	0	0	0	0	0	0	96.5997	0	0	0	0	0	0	0	0	25558
eBF146049	6.11406	0	2.0783	0	0	0	0	0	0	91.8076	0	0	0	0	0	0	0	0	39421
eBF146169	14.2292	0	0	0	0	0	0	0	0	85.7708	0	0	0	0	0	0	0	0	8207
eBF157747	22.503	0	0	0	0	0	0	0	0	77.497	0	0	0	0	0	0	0	0	41196
eBF117695	0	0	0	0	0	0	0	100	0	0	0	0	0	0	0	0	0	0	2299
eBF155576	0	0	0	0	0	0	0	100	0	0	0	0	0	0	0	0	0	0	28710
eBF166908	0	4.12214	0	0	1.94111	5.51799	10.9706	77.4482	0	0	0	0	0	0	0	0	0	0	37456
eBF157803	1.65808	0	0	1.63567	0	0	0	73.4259	0	1.25476	0	0	22.0255	0	0	0	0	0	38894
eBF135286	0	0	0	0	0	0	0	0	0	0	100	0	0	0	0	0	0	0	46114
eBF146329	0	0	0	0	0	0	0	0	0	0	100	0	0	0	0	0	0	0	18637
eBF156595	9.44882	0	0	0	0	0	0	0	0	0	90.5512	0	0	0	0	0	0	0	12211
eBF145353	26.5436	0	3.08725	0	0	0	0	0	0	0	70.3691	0	0	0	0	0	0	0	30017
eBF135652	0	0	0	0	0	0	0	0	0	0	0	100	0	0	0	0	0	0	47377
eBF167075	0	0	0	0	0	0	0	0	0	0	0	100	0	0	0	0	0	0	36159
eBF147321	0	1.16509	0	0	1.91251	0	0	0	0	0	0	96.9224	0	0	0	0	0	0	45432
eBF167329	0	0	0	0	0	0	0	0	0	0	0	0	100	0	0	0	0	0	5094
eBF136049	0	0	0	0	0	0	0	0	0	0	0	0	100	0	0	0	0	0	5800
eBF176293	0	0	0	0	0	0	0	0	0	0	0	0	100	0	0	0	0	0	13776
eBF157399	0	0	0	0	0	0	0	0	0	0	0	0	0	100	0	0	0	0	47991
eBF176841	0	0	0	0	0	0	0	0	0	0	0	0	0	100	0	0	0	0	44958
eBF157226	5.51876	0	0	0	0	0	0	0	0	0	0	0	0	94.4812	0	0	0	0	9638
eBF155858	0	0	0	1.5903	0	0	0	0	0	0	0	0	0	0	98.4097	0	0	0	4685
eBF145767	5.02152	0	35.7484	0	0	0	0	0	0	0	0	0	0	0	59.23	0	0	0	39950
eBF166626	0	0	0	0	0	0	0	0	0	0	0	0	0	0	0	100	0	0	31727

## Sheet: DominantMC
Supplementary Data 5. FL samples (Dominant MC cluster)
Dominant cluster is defined as >50% of tumor cells assigned to a single MC cluster.
Sample Code	2(MC-A)	3(MC-B)	5(MC-C)	7(MC-D)	6(MC-E)	8(MC-F)	4(MC-Mem)	1(MC-Nav)	11(MC-H)	15(MC-L)	13(MC-J)	10(MC-G)	12(MC-I)	14(MC-K)	17(MC-O)	16(MC-U)	18(MC-PB)	19(MC-V)
eBF157798	yes	no	no	no	no	no	no	no	no	no	no	no	no	no	no	no	no	no
eBF117115	yes	no	no	no	no	no	no	no	no	no	no	no	no	no	no	no	no	no
eBF135936	yes	no	no	no	no	no	no	no	no	no	no	no	no	no	no	no	no	no
eBF147074	yes	no	no	no	no	no	no	no	no	no	no	no	no	no	no	no	no	no
eBF157737	yes	no	no	no	no	no	no	no	no	no	no	no	no	no	no	no	no	no
eBF157658	yes	no	no	no	no	no	no	no	no	no	no	no	no	no	no	no	no	no
eBF155993	yes	no	no	no	no	no	no	no	no	no	no	no	no	no	no	no	no	no
eBF155536	yes	no	no	no	no	no	no	no	no	no	no	no	no	no	no	no	no	no
eBF155247	yes	no	no	no	no	no	no	no	no	no	no	no	no	no	no	no	no	no
eBF155039	yes	no	no	no	no	no	no	no	no	no	no	no	no	no	no	no	no	no
eBF166681	yes	no	no	no	no	no	no	no	no	no	no	no	no	no	no	no	no	no
eBF176944	yes	no	no	no	no	no	no	no	no	no	no	no	no	no	no	no	no	no
eBF176281	yes	no	no	no	no	no	no	no	no	no	no	no	no	no	no	no	no	no
eBF135415	yes	no	no	no	no	no	no	no	no	no	no	no	no	no	no	no	no	no
eBF176552	yes	no	no	no	no	no	no	no	no	no	no	no	no	no	no	no	no	no
eBF156080	yes	no	no	no	no	no	no	no	no	no	no	no	no	no	no	no	no	no
eBF176791	yes	no	no	no	no	no	no	no	no	no	no	no	no	no	no	no	no	no
eBF154904	yes	no	no	no	no	no	no	no	no	no	no	no	no	no	no	no	no	no
eBF135456	yes	no	no	no	no	no	no	no	no	no	no	no	no	no	no	no	no	no
eBF157416	yes	no	no	no	no	no	no	no	no	no	no	no	no	no	no	no	no	no
eBF145860	yes	no	no	no	no	no	no	no	no	no	no	no	no	no	no	no	no	no
eBF165862	yes	no	no	no	no	no	no	no	no	no	no	no	no	no	no	no	no	no
eBF136723	yes	no	no	no	no	no	no	no	no	no	no	no	no	no	no	no	no	no
eBF176910	yes	no	no	no	no	no	no	no	no	no	no	no	no	no	no	no	no	no
eBF157438	yes	no	no	no	no	no	no	no	no	no	no	no	no	no	no	no	no	no
eBF167288	yes	no	no	no	no	no	no	no	no	no	no	no	no	no	no	no	no	no
eBF156256	yes	no	no	no	no	no	no	no	no	no	no	no	no	no	no	no	no	no
eBF157881	yes	no	no	no	no	no	no	no	no	no	no	no	no	no	no	no	no	no
eBF157278	yes	no	no	no	no	no	no	no	no	no	no	no	no	no	no	no	no	no
eBF147944	yes	no	no	no	no	no	no	no	no	no	no	no	no	no	no	no	no	no
eBF146082	yes	no	no	no	no	no	no	no	no	no	no	no	no	no	no	no	no	no
eBF136082	yes	no	no	no	no	no	no	no	no	no	no	no	no	no	no	no	no	no
eBF157521	yes	no	no	no	no	no	no	no	no	no	no	no	no	no	no	no	no	no
eBF145947	yes	no	no	no	no	no	no	no	no	no	no	no	no	no	no	no	no	no
eBF145876	yes	no	no	no	no	no	no	no	no	no	no	no	no	no	no	no	no	no
eBF146178	yes	no	no	no	no	no	no	no	no	no	no	no	no	no	no	no	no	no
eBF077755	yes	no	no	no	no	no	no	no	no	no	no	no	no	no	no	no	no	no
eBF176900	yes	no	no	no	no	no	no	no	no	no	no	no	no	no	no	no	no	no
eBF155439	yes	no	no	no	no	no	no	no	no	no	no	no	no	no	no	no	no	no
eBF155408	yes	no	no	no	no	no	no	no	no	no	no	no	no	no	no	no	no	no
eBF138189	yes	no	no	no	no	no	no	no	no	no	no	no	no	no	no	no	no	no
eBF135598	yes	no	no	no	no	no	no	no	no	no	no	no	no	no	no	no	no	no
eBF136512	yes	no	no	no	no	no	no	no	no	no	no	no	no	no	no	no	no	no
eBF147181	no	yes	no	no	no	no	no	no	no	no	no	no	no	no	no	no	no	no
eBF157546	no	yes	no	no	no	no	no	no	no	no	no	no	no	no	no	no	no	no
eBF155727	no	yes	no	no	no	no	no	no	no	no	no	no	no	no	no	no	no	no
eBF146039	no	yes	no	no	no	no	no	no	no	no	no	no	no	no	no	no	no	no
eBF156348	no	yes	no	no	no	no	no	no	no	no	no	no	no	no	no	no	no	no
eBF164714	no	yes	no	no	no	no	no	no	no	no	no	no	no	no	no	no	no	no
eBF167660	no	yes	no	no	no	no	no	no	no	no	no	no	no	no	no	no	no	no
eBF155901	no	yes	no	no	no	no	no	no	no	no	no	no	no	no	no	no	no	no
eBF146780	no	yes	no	no	no	no	no	no	no	no	no	no	no	no	no	no	no	no
eBF086109	no	yes	no	no	no	no	no	no	no	no	no	no	no	no	no	no	no	no
eBF156980	no	yes	no	no	no	no	no	no	no	no	no	no	no	no	no	no	no	no
eBF135971	no	yes	no	no	no	no	no	no	no	no	no	no	no	no	no	no	no	no
eBF166212	no	yes	no	no	no	no	no	no	no	no	no	no	no	no	no	no	no	no
eBF137362	no	yes	no	no	no	no	no	no	no	no	no	no	no	no	no	no	no	no
eBF166365	no	yes	no	no	no	no	no	no	no	no	no	no	no	no	no	no	no	no
eBF145934	no	yes	no	no	no	no	no	no	no	no	no	no	no	no	no	no	no	no
eBF118051	no	yes	no	no	no	no	no	no	no	no	no	no	no	no	no	no	no	no
eBF157623	no	yes	no	no	no	no	no	no	no	no	no	no	no	no	no	no	no	no
eBF145174	no	yes	no	no	no	no	no	no	no	no	no	no	no	no	no	no	no	no
eBF156602	no	yes	no	no	no	no	no	no	no	no	no	no	no	no	no	no	no	no
eBF136029	no	yes	no	no	no	no	no	no	no	no	no	no	no	no	no	no	no	no
eBF155410	no	yes	no	no	no	no	no	no	no	no	no	no	no	no	no	no	no	no
eBF155877	no	yes	no	no	no	no	no	no	no	no	no	no	no	no	no	no	no	no
eBF146269	no	yes	no	no	no	no	no	no	no	no	no	no	no	no	no	no	no	no
eBF166154	no	yes	no	no	no	no	no	no	no	no	no	no	no	no	no	no	no	no
eBF146442	no	yes	no	no	no	no	no	no	no	no	no	no	no	no	no	no	no	no
eBF155696	no	yes	no	no	no	no	no	no	no	no	no	no	no	no	no	no	no	no
eBF177504	no	yes	no	no	no	no	no	no	no	no	no	no	no	no	no	no	no	no
eBF136833	no	no	yes	no	no	no	no	no	no	no	no	no	no	no	no	no	no	no
eBF155511	no	no	yes	no	no	no	no	no	no	no	no	no	no	no	no	no	no	no
eBF157648	no	no	yes	no	no	no	no	no	no	no	no	no	no	no	no	no	no	no
eBF155566	no	no	yes	no	no	no	no	no	no	no	no	no	no	no	no	no	no	no
eBF136207	no	no	yes	no	no	no	no	no	no	no	no	no	no	no	no	no	no	no
eBF136109	no	no	yes	no	no	no	no	no	no	no	no	no	no	no	no	no	no	no
eBF135279	no	no	yes	no	no	no	no	no	no	no	no	no	no	no	no	no	no	no
eBF145810	no	no	yes	no	no	no	no	no	no	no	no	no	no	no	no	no	no	no
eBF177487	no	no	yes	no	no	no	no	no	no	no	no	no	no	no	no	no	no	no
eBF145974	no	no	yes	no	no	no	no	no	no	no	no	no	no	no	no	no	no	no
eBF136564	no	no	yes	no	no	no	no	no	no	no	no	no	no	no	no	no	no	no
eBF147891	no	no	yes	no	no	no	no	no	no	no	no	no	no	no	no	no	no	no
eBF146086	no	no	yes	no	no	no	no	no	no	no	no	no	no	no	no	no	no	no
eBF155893	no	no	yes	no	no	no	no	no	no	no	no	no	no	no	no	no	no	no
eBF168126	no	no	yes	no	no	no	no	no	no	no	no	no	no	no	no	no	no	no
eBF164822	no	no	no	yes	no	no	no	no	no	no	no	no	no	no	no	no	no	no
eBF016241	no	no	no	yes	no	no	no	no	no	no	no	no	no	no	no	no	no	no
eBF135210	no	no	no	yes	no	no	no	no	no	no	no	no	no	no	no	no	no	no
eBF167033	no	no	no	yes	no	no	no	no	no	no	no	no	no	no	no	no	no	no
eBF156225	no	no	no	yes	no	no	no	no	no	no	no	no	no	no	no	no	no	no
eBF155226	no	no	no	yes	no	no	no	no	no	no	no	no	no	no	no	no	no	no
eBF057480	no	no	no	yes	no	no	no	no	no	no	no	no	no	no	no	no	no	no
eBF055812	no	no	no	yes	no	no	no	no	no	no	no	no	no	no	no	no	no	no
eBF165575	no	no	no	yes	no	no	no	no	no	no	no	no	no	no	no	no	no	no
eBF166904	no	no	no	yes	no	no	no	no	no	no	no	no	no	no	no	no	no	no
eBF147761	no	no	no	yes	no	no	no	no	no	no	no	no	no	no	no	no	no	no
eBF135267	no	no	no	yes	no	no	no	no	no	no	no	no	no	no	no	no	no	no
eBF154990	no	no	no	no	yes	no	no	no	no	no	no	no	no	no	no	no	no	no
eBF158170	no	no	no	no	yes	no	no	no	no	no	no	no	no	no	no	no	no	no
eBF164935	no	no	no	no	yes	no	no	no	no	no	no	no	no	no	no	no	no	no
eBF145350	no	no	no	no	yes	no	no	no	no	no	no	no	no	no	no	no	no	no
eBF145266	no	no	no	no	yes	no	no	no	no	no	no	no	no	no	no	no	no	no
eBF135630	no	no	no	no	yes	no	no	no	no	no	no	no	no	no	no	no	no	no
eBF154970	no	no	no	no	yes	no	no	no	no	no	no	no	no	no	no	no	no	no
eBF147307	no	no	no	no	yes	no	no	no	no	no	no	no	no	no	no	no	no	no
eBF177955	no	no	no	no	yes	no	no	no	no	no	no	no	no	no	no	no	no	no
eBF157464	no	no	no	no	yes	no	no	no	no	no	no	no	no	no	no	no	no	no
eBF167270	no	no	no	no	yes	no	no	no	no	no	no	no	no	no	no	no	no	no
eBF145544	no	no	no	no	no	yes	no	no	no	no	no	no	no	no	no	no	no	no
eBF157630	no	no	no	no	no	yes	no	no	no	no	no	no	no	no	no	no	no	no
eBF136145	no	no	no	no	no	yes	no	no	no	no	no	no	no	no	no	no	no	no
eBF155802	no	no	no	no	no	yes	no	no	no	no	no	no	no	no	no	no	no	no
eBF136898	no	no	no	no	no	yes	no	no	no	no	no	no	no	no	no	no	no	no
eBF166622	no	no	no	no	no	yes	no	no	no	no	no	no	no	no	no	no	no	no
eBF167799	no	no	no	no	no	yes	no	no	no	no	no	no	no	no	no	no	no	no
eBF136786	no	no	no	no	no	yes	no	no	no	no	no	no	no	no	no	no	no	no
eBF154746	no	no	no	no	no	yes	no	no	no	no	no	no	no	no	no	no	no	no
eBF096503	no	no	no	no	no	yes	no	no	no	no	no	no	no	no	no	no	no	no
eBF146429	no	no	no	no	no	no	yes	no	no	no	no	no	no	no	no	no	no	no
eBF166796	no	no	no	no	no	no	yes	no	no	no	no	no	no	no	no	no	no	no
eBF146919	no	no	no	no	no	no	yes	no	no	no	no	no	no	no	no	no	no	no
eBF156947	no	no	no	no	no	no	yes	no	no	no	no	no	no	no	no	no	no	no
eBF156457	no	no	no	no	no	no	yes	no	no	no	no	no	no	no	no	no	no	no
eBF135299	no	no	no	no	no	no	no	no	yes	no	no	no	no	no	no	no	no	no
eBF154983	no	no	no	no	no	no	no	no	yes	no	no	no	no	no	no	no	no	no
eBF165955	no	no	no	no	no	no	no	no	yes	no	no	no	no	no	no	no	no	no
eBF167078	no	no	no	no	no	no	no	no	yes	no	no	no	no	no	no	no	no	no
eBF145482	no	no	no	no	no	no	no	no	yes	no	no	no	no	no	no	no	no	no
eBF166298	no	no	no	no	no	no	no	no	no	yes	no	no	no	no	no	no	no	no
eBF156309	no	no	no	no	no	no	no	no	no	yes	no	no	no	no	no	no	no	no
eBF146049	no	no	no	no	no	no	no	no	no	yes	no	no	no	no	no	no	no	no
eBF146169	no	no	no	no	no	no	no	no	no	yes	no	no	no	no	no	no	no	no
eBF157747	no	no	no	no	no	no	no	no	no	yes	no	no	no	no	no	no	no	no
eBF117695	no	no	no	no	no	no	no	yes	no	no	no	no	no	no	no	no	no	no
eBF155576	no	no	no	no	no	no	no	yes	no	no	no	no	no	no	no	no	no	no
eBF166908	no	no	no	no	no	no	no	yes	no	no	no	no	no	no	no	no	no	no
eBF157803	no	no	no	no	no	no	no	yes	no	no	no	no	no	no	no	no	no	no
eBF135286	no	no	no	no	no	no	no	no	no	no	yes	no	no	no	no	no	no	no
eBF146329	no	no	no	no	no	no	no	no	no	no	yes	no	no	no	no	no	no	no
eBF156595	no	no	no	no	no	no	no	no	no	no	yes	no	no	no	no	no	no	no
eBF145353	no	no	no	no	no	no	no	no	no	no	yes	no	no	no	no	no	no	no
eBF135652	no	no	no	no	no	no	no	no	no	no	no	yes	no	no	no	no	no	no
eBF167075	no	no	no	no	no	no	no	no	no	no	no	yes	no	no	no	no	no	no
eBF147321	no	no	no	no	no	no	no	no	no	no	no	yes	no	no	no	no	no	no
eBF167329	no	no	no	no	no	no	no	no	no	no	no	no	yes	no	no	no	no	no
eBF136049	no	no	no	no	no	no	no	no	no	no	no	no	yes	no	no	no	no	no
eBF176293	no	no	no	no	no	no	no	no	no	no	no	no	yes	no	no	no	no	no
eBF157399	no	no	no	no	no	no	no	no	no	no	no	no	no	yes	no	no	no	no
eBF176841	no	no	no	no	no	no	no	no	no	no	no	no	no	yes	no	no	no	no
eBF157226	no	no	no	no	no	no	no	no	no	no	no	no	no	yes	no	no	no	no
eBF155858	no	no	no	no	no	no	no	no	no	no	no	no	no	no	yes	no	no	no
eBF145767	no	no	no	no	no	no	no	no	no	no	no	no	no	no	yes	no	no	no
eBF166626	no	no	no	no	no	no	no	no	no	no	no	no	no	no	no	yes	no	no
Total	43	28	15	12	11	10	5	4	5	5	4	3	3	3	2	1	0	0
