# Supplementary material for: Single-cell profiling reveals a memory B cell-like subtype of follicular lymphoma with increased transformation risk
Source: Nat Commun. 2022 Nov 9;13:6772. doi: 10.1038/s41467-022-34408-0 (PMC9646774; doi:10.1038/s41467-022-34408-0)
Supplement: Supplementary file 9 — Supplementary Data 6 [file 41467_2022_34408_MOESM9_ESM.xlsx]

## Sheet: DElist_AvsB_scRNAseq
Supplementary Data 6. Differential gene expression analysis (Gene list from scRNA-seq dataset)
*Wilcoxon test (2-sided)
**Benjamini-Hochberg correction for multiple testing
Comparison: Abnormal B-cells from type A vs. type B tumors
AvsB_genename	AvsB_log2FC	AvsB_pvalue*	AvsB_adj.pvalue**
CD74	1.89385	0	0
RPL21	2.21744	0	0
CCDC144A	5.53687	0	0
HLA-DR	1.6893	0	0
HLA-DP	1.83276	0	0
ACTB	1.52235	0	0
RPL8	1.40716	0	0
STAG3	4.08269	0	0
HLA-DQ	1.5995	0	0
IGHG1	2.64075	0	0
RPL14	1.48077	0	0
RPS4Y1	30.6369	0	0
LAPTM5	1.28031	0	0
HLA-DM	1.20347	0	0
TXNIP	3.00014	0	0
FOXP1	-2.20695	0	0
XIST	-2.5835	0	0
RGS1	-2.01719	0	0
CD69	-2.20265	0	0
IGHD	-10.1646	0	0
B2M	-1.18361	0	0
TCL1A	-2.87821	0	0
CD24	-2.78536	0	0
RGS2	-3.29959	0	0
HLA_ABC	-2.42077	0	0
IGHM	-11.034	0	0
RP11-231C14.7	-1.56024	0	1.24165e-305
TCF4	-1.97752	8.562e-296	1.02677e-292
DDX5	-1.07185	1.48339e-295	1.71756e-292
IGHE	-1.91069	8.9418e-291	1.00083e-287
RPL10	1.01364	2.47243e-290	2.59435e-287
RPL32	1.06488	3.45414e-276	3.51464e-273
GNG11	-10.6429	1.77643e-266	1.75438e-263
LMO2	3.45899	4.55755e-263	4.37239e-260
RPS6	1.17165	2.12622e-257	1.98318e-254
CD99	2.67573	3.5013e-255	3.17748e-252
RBM3	1.45618	2.29011e-237	1.87554e-234
CD83	-1.6206	1.50478e-236	1.20303e-233
ALOX5AP	1.39491	1.71395e-235	1.3384e-232
TSC22D3	1.29921	2.16534e-235	1.65245e-232
EML6	-2.95488	6.06456e-233	4.52524e-230
NR4A2	-3.05463	3.03039e-229	2.21206e-226
ACTG1	1.03689	1.84803e-223	1.32028e-220
MARCKSL1	1.42462	1.29746e-218	8.7132e-216
CD53	1.15906	2.0771e-218	1.36755e-215
SCIMP	3.28864	2.13536e-211	1.35285e-208
FCRL2	-1.72288	5.56124e-205	3.45806e-202
STK17A	1.22765	1.42474e-204	8.69815e-202
PRPSAP2	2.43912	1.4067e-203	8.43468e-201
HMGN1	1.11773	1.57724e-203	9.29135e-201
DAAM1	2.31022	9.5771e-201	5.45051e-198
ZNF331	-2.80343	7.86904e-194	4.33158e-191
FAM3C	3.39605	3.03925e-185	1.59456e-182
LSP1	1.53811	2.75967e-182	1.4256e-179
PPDPF	1.54062	1.62082e-178	8.24605e-176
SARAF	-1.48338	2.42479e-177	1.21522e-174
CD72	-3.33978	1.37939e-176	6.71265e-174
DNER	29.2751	1.7047e-176	8.17718e-174
PSMB9	-1.50233	4.69506e-168	2.22043e-165
SEC61B	-1.19863	1.30433e-166	5.99954e-164
HTR3A	3.30807	4.94775e-166	2.24508e-163
JUND	-1.2313	8.24218e-166	3.69008e-163
RGCC	-2.41889	9.59069e-163	4.07641e-160
IER2	1.52084	1.15465e-161	4.84637e-159
CD27	1.56075	3.1386e-159	1.30108e-156
PNISR	-1.00855	1.01575e-156	4.15935e-154
ITGB2	2.45008	3.36416e-150	1.29841e-147
ADAM28	2.59392	5.97109e-150	2.27838e-147
ALDH2	4.47605	5.42079e-148	2.02244e-145
CRIP1	1.86312	1.27833e-147	4.7169e-145
HSPA6	-3.92159	9.22264e-142	3.29444e-139
PIP4K2A	2.61763	1.83874e-141	6.49907e-139
YPEL5	-1.16037	2.84806e-141	9.96169e-139
ACY3	7.97608	3.4348e-141	1.18901e-138
EIF1AY	28.733	4.97053e-141	1.70307e-138
TAGAP	-1.48095	5.34586e-141	1.81316e-138
PITPNC1	3.39123	3.87268e-140	1.28749e-137
SLA	-3.39499	3.0981e-139	1.01988e-136
LAT2	1.2915	1.87809e-137	6.06369e-135
CTSS	-1.18213	3.56938e-136	1.14145e-133
RP11-164H13.1	-7.3292	5.95716e-136	1.88707e-133
JCHAIN	-1.40952	4.4764e-130	1.36644e-127
IFT57	-1.60585	3.66442e-120	1.06072e-117
SWAP70	1.24773	1.15338e-117	3.25447e-115
RASGEF1B	-3.1717	1.09988e-115	3.0272e-113
HSPA1A	-5.71952	2.70506e-115	7.38458e-113
N4BP2L1	-3.53376	9.08399e-112	2.45986e-109
PHACTR1	-1.34975	1.29659e-110	3.48295e-108
HSPA5	-1.33131	5.38835e-110	1.43595e-107
C1orf132	-1.48626	5.64475e-109	1.49244e-106
ZEB2	-3.15686	4.93874e-108	1.28553e-105
PRDM15	-3.33187	1.19741e-105	3.0692e-103
BIN1	-2.88667	2.15333e-105	5.43643e-103
BANK1	-1.0445	3.1854e-104	7.98204e-102
C9orf16	-1.336	7.23064e-104	1.79845e-101
PSMB8	-1.19692	8.16097e-104	2.01492e-101
LIMS1	1.54114	1.56591e-103	3.83797e-101
CD180	1.70201	1.24104e-101	3.01967e-99
LY86	1.10136	3.45793e-99	8.1196e-97
RALGPS2	-1.044	3.23499e-98	7.54337e-96
LITAF	-1.70826	2.26517e-96	5.17414e-94
POLD4	1.32415	4.53007e-89	9.81359e-87
TSPO	-2.05784	9.74469e-89	2.09748e-86
GNG7	3.18761	5.42839e-88	1.15364e-85
HSPA1B	-1.68638	3.78438e-86	7.94199e-84
C7orf50	3.09092	2.03659e-85	4.1698e-83
RNGTT	1.30063	3.80691e-85	7.70052e-83
CPNE3	1.57081	9.57958e-84	1.89214e-81
SGK1	2.93296	3.74575e-83	7.35524e-81
CTSH	1.02157	9.19619e-83	1.77465e-80
GCHFR	1.79578	9.52774e-83	1.82813e-80
SMAP2	1.24706	2.13327e-82	4.04694e-80
HSPE1	-1.01348	9.26814e-80	1.71937e-77
SPIB	-1.18248	9.88874e-80	1.82442e-77
PRKCB	-1.0056	1.14019e-78	2.08072e-76
FAM118A	3.00866	1.27299e-77	2.29809e-75
IGHG3	2.2225	1.79739e-77	3.22741e-75
BCAS2	-1.20389	2.61157e-77	4.66443e-75
SIT1	-1.45478	1.2967e-76	2.30374e-74
S100A10	-1.61879	7.63003e-76	1.32747e-73
TRIB2	-1.81491	2.59245e-75	4.48708e-73
AFF3	-1.81015	1.07123e-74	1.8446e-72
LSM6	-1.29728	3.80572e-73	6.48673e-71
PDGFD	5.31313	8.30023e-73	1.4076e-70
MAPK10	10.0576	1.36601e-72	2.30491e-70
DCAF12	-2.43159	1.1486e-70	1.89988e-68
FCRL5	-1.37699	4.64008e-70	7.60022e-68
P2RX5	1.78188	3.26974e-69	5.30393e-67
PSIP1	1.19762	1.37689e-68	2.21212e-66
SRGN	-2.23906	5.5183e-68	8.82349e-66
PDE4B	-3.63526	1.98735e-66	3.13292e-64
DNAJB1	-1.31032	5.4035e-66	8.43901e-64
MGMT	1.89821	1.01833e-65	1.58303e-63
ITM2B	1.09897	1.35423e-65	2.0955e-63
NR4A1	-2.36701	2.09063e-65	3.22014e-63
CXXC5	-1.82026	3.56697e-65	5.46902e-63
PYHIN1	-7.11354	5.93269e-65	9.01393e-63
SCPEP1	1.6426	7.51386e-65	1.13649e-62
TKT	1.289	3.44301e-64	5.1382e-62
P2RY8	1.53925	9.3017e-63	1.34048e-60
PSMD5-AS1	-1.22044	1.62205e-61	2.29811e-59
PLEK	1.44446	5.48275e-61	7.73529e-59
SND1	1.93995	1.15589e-60	1.61719e-58
LSM10	1.05996	1.5826e-60	2.205e-58
CD40	1.14124	1.67206e-60	2.32002e-58
CIB1	-1.00337	1.19469e-59	1.63736e-57
ASB13	4.46033	7.95818e-59	1.08626e-56
ASAP1	1.79475	8.89281e-58	1.19441e-55
BEX4	-5.5604	1.28675e-57	1.72138e-55
TSTD1	-1.07085	5.86737e-57	7.81804e-55
RGS16	-1.76568	6.68647e-57	8.87425e-55
AES	-1.12856	8.02354e-57	1.06069e-54
EEPD1	3.71599	1.48167e-56	1.94341e-54
GMDS	3.15118	8.25863e-56	1.07484e-53
DEDD2	-1.28177	1.06453e-55	1.38011e-53
SERPINA9	1.38532	1.46003e-55	1.87834e-53
LYPD6B	6.46695	2.5486e-55	3.26629e-53
SLC2A3	-1.64363	1.21041e-54	1.54536e-52
GMFG	-1.22815	2.80395e-54	3.55287e-52
BTNL9	2.42122	9.0457e-54	1.13759e-51
NEIL1	1.13148	4.83495e-53	6.03524e-51
ARL2BP	1.16473	2.39254e-52	2.95356e-50
TOX	2.24673	6.25457e-52	7.69289e-50
ETS1	-1.0696	7.98275e-52	9.71177e-50
COBLL1	2.06395	2.13366e-51	2.56789e-49
CCDC50	-4.17062	8.09882e-51	9.64334e-49
RRAS2	1.71004	1.48748e-50	1.75251e-48
AAED1	-3.12337	2.07678e-50	2.43826e-48
ARL4C	-5.66439	9.6564e-50	1.11042e-47
IL4I1	6.68412	7.79641e-48	8.78482e-46
USP12	2.15678	9.97606e-48	1.11659e-45
RP11-219A15.1	10.4101	1.00899e-47	1.12558e-45
ATF5	1.63295	2.31905e-47	2.57844e-45
MFHAS1	1.24909	3.36504e-47	3.72909e-45
LGALS1	2.15433	5.23806e-47	5.78564e-45
PTAFR	6.15181	5.72171e-47	6.29913e-45
BTG3	-1.59427	7.8324e-47	8.56666e-45
SNX22	2.37995	1.77649e-46	1.93672e-44
GPX1	-1.4355	1.01428e-45	1.10218e-43
ETV7	7.7603	5.49053e-45	5.89012e-43
ABCG1	-4.13369	1.25676e-44	1.33542e-42
CD1C	-3.77102	4.23602e-44	4.47286e-42
SYT17	2.02749	6.25651e-44	6.56504e-42
SP110	-1.06683	1.07262e-43	1.12201e-41
EIF4A3	-1.13181	1.17396e-43	1.2242e-41
CELF2	-1.55317	1.22918e-43	1.27781e-41
ZFAND2A	-1.53551	1.80119e-43	1.86093e-41
PYURF	-1.52389	2.76982e-43	2.85291e-41
LDLRAD4	-1.56261	3.80569e-43	3.90787e-41
DENND3	1.30137	3.8356e-43	3.92657e-41
HS2ST1	2.0631	5.20722e-43	5.31453e-41
PIM2	-1.46385	6.79435e-43	6.89246e-41
RP11-693J15.5	-1.42395	9.24069e-43	9.3459e-41
RHOB	3.83339	1.91564e-42	1.92585e-40
MPEG1	-4.91137	2.98072e-42	2.96993e-40
CYLD	-1.27048	3.52071e-42	3.49758e-40
SHCBP1	4.04829	1.08876e-41	1.07209e-39
DDX3Y	27.5529	4.59108e-41	4.46838e-39
CD84	-1.74624	4.78475e-41	4.64342e-39
IFNGR2	-1.04206	1.42235e-40	1.36457e-38
SSBP2	1.73574	2.10584e-40	2.0088e-38
CKLF	-1.84862	4.28696e-40	4.06632e-38
TTN	-2.06525	4.6661e-40	4.41348e-38
E2F5	-1.39449	1.52997e-39	1.43501e-37
PLEKHG1	-1.64962	1.84112e-39	1.72203e-37
EVI2A	1.45506	4.24744e-39	3.96168e-37
TSPYL1	-1.00809	8.12536e-39	7.51607e-37
CD44	-2.03726	2.7444e-38	2.5247e-36
KIAA0040	-2.25987	3.35806e-38	3.08079e-36
ARL6IP5	1.09986	1.00584e-37	9.17775e-36
FAM46C	-2.32057	1.23592e-37	1.12161e-35
LSM2	-1.03325	1.29093e-37	1.16838e-35
ERAP2	-1.3234	1.96785e-37	1.76675e-35
PRKCD	2.24479	4.23757e-37	3.78429e-35
PVT1	1.39923	4.53074e-37	4.03536e-35
FDFT1	1.42181	2.6456e-36	2.31338e-34
ZBTB20	-1.00389	4.78382e-36	4.17224e-34
PLD4	28.4053	6.68566e-36	5.77098e-34
DHRS9	4.01003	2.34956e-35	1.99731e-33
SH2B2	1.7614	8.5913e-35	7.19398e-33
PHF6	1.34632	9.54626e-35	7.97374e-33
KDM4B	-1.2942	1.0846e-34	9.03686e-33
SULT1A1	3.85442	1.57136e-34	1.30601e-32
FAM102A	1.22358	3.90954e-34	3.23336e-32
LAMP1	1.33839	1.15244e-33	9.39242e-32
PCDH9	-4.36251	1.7955e-33	1.45276e-31
CLEC2B	-5.30017	2.17057e-33	1.75201e-31
BEX2	-2.6371	2.26754e-33	1.82588e-31
FAM129C	-1.72207	7.53383e-33	6.03749e-31
TCTN1	2.07562	9.02243e-33	7.21322e-31
OSER1	-1.00963	5.81968e-32	4.60881e-30
ZNF581	1.07055	7.93708e-32	6.24148e-30
SNAP23	1.00583	1.25708e-31	9.83918e-30
RHBDF2	1.21046	1.31208e-31	1.02458e-29
KIAA0226L	-2.20525	1.55167e-31	1.20887e-29
QPCT	3.00275	1.98233e-31	1.5337e-29
BAG3	-4.5662	3.5097e-31	2.69677e-29
ISCA1	-1.73528	2.44382e-30	1.84402e-28
ADA	2.03393	2.98269e-30	2.24055e-28
UBE2L6	-1.28836	3.51081e-29	2.5966e-27
IGHG4	3.31273	4.78955e-29	3.51143e-27
EHMT1	-1.00804	5.20492e-29	3.79936e-27
CCDC107	-1.31514	8.39871e-29	6.09097e-27
MAT2A	-1.1719	9.59443e-29	6.94314e-27
UVRAG	1.07347	3.45872e-28	2.48156e-26
KCNK12	-1.85305	4.22266e-28	3.01678e-26
LYPLAL1	1.04063	1.7831e-27	1.25783e-25
SYBU	2.65388	2.57596e-27	1.80575e-25
GPR160	2.2297	1.28484e-26	8.87703e-25
C21orf33	-2.50491	2.03236e-26	1.38987e-24
RNASEH2B	-1.03531	3.00861e-26	2.04915e-24
SAMD9	-2.21183	8.00576e-26	5.38712e-24
PLP2	1.34101	1.0538e-25	7.0769e-24
WDR66	1.21536	1.06019e-25	7.10561e-24
CLIC4	1.55543	1.94317e-25	1.29203e-23
DNAJA4	-4.12139	2.10569e-25	1.39733e-23
VCL	2.82132	3.83301e-25	2.52362e-23
NPIPB11	-1.97267	5.68053e-25	3.73269e-23
CDK13	1.14018	9.04247e-25	5.93023e-23
C2orf88	6.76441	9.93425e-25	6.50238e-23
CXCR5	-1.02732	1.11313e-24	7.25761e-23
C12orf75	-1.13276	1.64724e-24	1.06367e-22
FAM129A	3.10472	2.43685e-24	1.55907e-22
ADARB1	3.39246	2.43765e-24	1.55907e-22
FCMR	-1.37214	7.36184e-24	4.67289e-22
USP53	2.73079	8.71936e-24	5.51372e-22
ADAM19	-1.20095	9.65034e-24	6.07953e-22
TAP1	-1.06747	1.07774e-23	6.77685e-22
RASSF6	-2.09855	1.1458e-23	7.19131e-22
CBWD5	1.18555	1.25729e-23	7.86168e-22
TGIF1	-5.84569	3.96395e-23	2.42444e-21
TAP2	-1.30874	8.86347e-23	5.38187e-21
STXBP6	27.3547	1.31376e-22	7.93404e-21
EFHC1	-1.77955	3.01155e-22	1.79612e-20
ARF4	1.00788	3.70916e-22	2.20046e-20
NCOA7	1.22403	3.74261e-22	2.21639e-20
PIM1	-1.45991	3.79365e-22	2.24266e-20
SAMD9L	-3.5719	4.93583e-22	2.89747e-20
IMPDH2	1.05753	5.23382e-22	3.06704e-20
RP11-489E7.4	-1.47366	6.10755e-22	3.57281e-20
PARM1	2.32096	6.44152e-22	3.75509e-20
BTN3A2	-2.4048	6.83626e-22	3.9783e-20
TRBC2	-1.70517	9.00932e-22	5.21577e-20
ABHD5	2.53823	9.39931e-22	5.42285e-20
CYTH4	1.36062	2.00481e-21	1.14681e-19
HSPA4	1.14993	2.14126e-21	1.22277e-19
UTY	26.9379	3.54805e-21	2.00566e-19
FADS3	1.07546	4.37955e-21	2.46739e-19
APOBEC3G	-1.28087	6.78428e-21	3.79039e-19
GLUL	-5.48827	9.63752e-21	5.36664e-19
RAD17	1.38735	1.06735e-20	5.9337e-19
MSMO1	2.51393	1.22312e-20	6.77723e-19
RASL11A	5.1534	2.05664e-20	1.13024e-18
IGKV1-12	-8.71269	2.09772e-20	1.15094e-18
ITGB2-AS1	4.57339	2.71605e-20	1.48534e-18
FGD3	-1.22467	3.01633e-20	1.64419e-18
S1PR2	2.57449	3.99597e-20	2.17466e-18
CNOT1	-1.07183	5.44774e-20	2.95994e-18
C6orf99	-4.21905	6.40307e-20	3.47338e-18
MPST	-2.13093	1.23287e-19	6.6342e-18
ERO1B	-1.25056	2.11932e-19	1.13497e-17
PTK2B	1.00681	2.39603e-19	1.27908e-17
FAM208B	1.40765	3.41808e-19	1.81315e-17
ETV5	-3.28055	3.65074e-19	1.93046e-17
NCK1	1.1904	3.77373e-19	1.99236e-17
TNFAIP3	-1.33414	3.97838e-19	2.09711e-17
PDIA4	1.29479	4.00534e-19	2.10471e-17
ANK1	-1.06634	4.65453e-19	2.43822e-17
YBX3	-3.19068	6.4162e-19	3.35581e-17
CDKN1A	-1.31175	6.86319e-19	3.58401e-17
NLK	1.74255	1.08588e-18	5.63191e-17
TADA3	1.00774	1.08687e-18	5.63191e-17
PTOV1	1.28231	1.11025e-18	5.74423e-17
NINJ1	-3.52637	1.27228e-18	6.54222e-17
VGLL4	1.02311	2.0287e-18	1.04e-16
LCK	1.2273	3.99304e-18	2.01622e-16
P2RY10	-2.68334	5.61096e-18	2.80364e-16
CCDC126	1.68823	9.59964e-18	4.76125e-16
MT1X	-4.6874	1.16871e-17	5.76256e-16
OAS1	-3.54999	1.1788e-17	5.80377e-16
EBPL	-1.48096	2.41549e-17	1.17038e-15
GNA13	-1.19768	4.27128e-17	2.04595e-15
TEX9	3.39893	5.38059e-17	2.54823e-15
TSPAN3	1.25339	9.14218e-17	4.29939e-15
RNF144B	-1.24106	1.12948e-16	5.30429e-15
DUSP22	-1.37277	1.24794e-16	5.84428e-15
CDCA7L	1.01833	1.43841e-16	6.71753e-15
CCDC167	1.23842	1.51873e-16	7.08277e-15
CHST11	-1.86368	2.80418e-16	1.29161e-14
ST3GAL1	1.98366	3.00654e-16	1.37915e-14
BBC3	1.45848	3.22787e-16	1.47866e-14
CIITA	1.14518	3.34176e-16	1.52874e-14
SSBP4	-1.01893	3.67233e-16	1.6754e-14
MYO1G	1.08553	3.72039e-16	1.69502e-14
MAP9	-3.86166	4.22036e-16	1.92021e-14
IFIT2	-2.44591	6.46272e-16	2.92066e-14
SLC20A1	-1.01341	6.8725e-16	3.10168e-14
RNF180	26.8941	7.1992e-16	3.24476e-14
KDM6B	-1.08422	7.45291e-16	3.35012e-14
PTPN22	2.71885	1.20373e-15	5.382e-14
SREBF2	1.44414	2.01598e-15	8.95406e-14
TUBB2A	-1.02193	2.02582e-15	8.98585e-14
IGHA1	-1.99123	2.21997e-15	9.80817e-14
CD59	1.43861	4.38668e-15	1.92042e-13
MZB1	1.13439	4.89131e-15	2.13855e-13
PTPRJ	-8.54498	6.23017e-15	2.71332e-13
AC003092.1	-4.84404	1.2057e-14	5.13119e-13
CCDC141	-1.89895	1.39626e-14	5.93465e-13
ITPR1	1.3642	1.46476e-14	6.21792e-13
MAP2K6	-3.22662	2.80376e-14	1.17681e-12
NLRP4	26.6801	2.94615e-14	1.23503e-12
HSBP1L1	3.60349	3.51649e-14	1.46679e-12
UTRN	-1.48881	3.53903e-14	1.47436e-12
CAPG	-1.14421	4.09471e-14	1.69953e-12
ZSCAN16-AS1	-1.08465	4.2582e-14	1.76521e-12
SERTAD2	-1.22008	4.28906e-14	1.77581e-12
HSD17B12	1.03569	4.67009e-14	1.93119e-12
DNPH1	-2.12263	8.45569e-14	3.44988e-12
TFDP2	-2.89033	8.91155e-14	3.62705e-12
UBAC2	1.0281	1.03014e-13	4.18768e-12
AMFR	1.00232	1.07284e-13	4.35596e-12
SYTL4	26.6787	1.88302e-13	7.51819e-12
MICU2	1.1584	1.97821e-13	7.8795e-12
TNKS	1.45929	2.35717e-13	9.32264e-12
CYB5A	-1.13794	3.09812e-13	1.21671e-11
VAV3	-2.15604	3.16896e-13	1.24308e-11
MAGED2	1.11726	3.48583e-13	1.3626e-11
RIC3	-5.14114	3.73184e-13	1.45292e-11
TCEAL8	-1.14643	4.25648e-13	1.6523e-11
PRMT9	-1.37275	4.28471e-13	1.65751e-11
FAM162A	-1.06963	4.59863e-13	1.77282e-11
GPR137B	3.08508	4.76394e-13	1.83445e-11
LINC00877	2.08071	4.89944e-13	1.87801e-11
IFI30	1.29861	5.54037e-13	2.11644e-11
HSD17B11	-1.04727	6.75742e-13	2.56966e-11
SNTA1	1.51261	7.02631e-13	2.66286e-11
RUBCN	-1.03204	8.12689e-13	3.06957e-11
SQLE	1.03715	1.14322e-12	4.28426e-11
AGPAT5	2.27638	1.27317e-12	4.75534e-11
PRR7	-1.39466	1.78336e-12	6.63876e-11
CCDC152	-1.59152	1.83594e-12	6.82692e-11
MGLL	3.8275	1.87834e-12	6.96918e-11
MARCKS	-4.55383	1.91515e-12	7.0979e-11
NBPF14	-2.44115	1.96302e-12	7.26729e-11
PEG10	2.1022	2.15074e-12	7.95349e-11
HAGHL	2.79479	2.36038e-12	8.71912e-11
PCLO	26.6064	2.62572e-12	9.67799e-11
TMEM107	1.03254	2.80854e-12	1.03292e-10
ESR2	-1.05283	2.80683e-12	1.03292e-10
MDFIC	1.15731	3.45467e-12	1.26501e-10
MID1IP1	-6.75603	4.10766e-12	1.49758e-10
KDM5D	26.4596	4.79143e-12	1.73183e-10
WEE1	1.37373	5.05421e-12	1.82484e-10
IGSF10	2.50945	5.29783e-12	1.9087e-10
SELL	1.04936	6.03385e-12	2.16458e-10
DOPEY2	-2.22	7.68824e-12	2.7433e-10
MYH11	1.99826	7.89441e-12	2.81101e-10
BFSP2	1.53973	9.84302e-12	3.48638e-10
NFATC2	-1.52505	1.02817e-11	3.62647e-10
XPC	1.04449	1.81784e-11	6.34504e-10
CCDC14	-1.85169	1.87428e-11	6.53526e-10
SC5D	-1.31093	2.10149e-11	7.29717e-10
CCL3	1.51082	2.12893e-11	7.38483e-10
IQSEC1	-1.9102	2.17531e-11	7.53792e-10
GLB1	1.52671	2.23613e-11	7.73271e-10
PID1	26.9143	2.24688e-11	7.7619e-10
MT1F	-6.09769	2.62495e-11	9.04006e-10
ITGB1	2.06452	3.24933e-11	1.11058e-09
CSNK1E	-1.53618	3.25122e-11	1.11058e-09
ARL4A	3.23731	3.30373e-11	1.12736e-09
ARHGAP10	6.44062	3.77306e-11	1.28101e-09
ICOSLG	-1.46392	4.02404e-11	1.36209e-09
GTSF1	-1.27371	4.45765e-11	1.50583e-09
TNF	1.13844	5.86992e-11	1.96686e-09
IRF2BP2	-1.12452	6.02273e-11	2.01426e-09
LEPROTL1	-2.47982	6.59463e-11	2.19242e-09
AP005530.2	26.8652	7.05901e-11	2.33986e-09
CEBPB	1.0723	8.11393e-11	2.66846e-09
UBE2D1	-1.16389	1.28651e-10	4.17377e-09
NELL2	8.31232	1.35756e-10	4.3873e-09
BACH1	-1.27604	1.56947e-10	5.04788e-09
TBL1X	2.24721	1.62966e-10	5.23645e-09
MIR22HG	-1.8574	1.73875e-10	5.5763e-09
CASP4	-1.10565	2.12909e-10	6.79567e-09
PSME4	-1.39588	2.33894e-10	7.44425e-09
GM2A	-1.3675	2.48719e-10	7.90113e-09
DTX1	-1.135	2.62549e-10	8.32473e-09
ATP10D	2.38579	2.70434e-10	8.56664e-09
TCEAL4	-1.28865	2.74677e-10	8.69284e-09
MAPRE2	-1.16801	2.87929e-10	9.10366e-09
TCTA	1.34311	3.04344e-10	9.61362e-09
IFNAR2	-1.26646	3.09283e-10	9.75128e-09
KCNN4	1.03775	3.21284e-10	1.01012e-08
WWC3	1.17819	3.22074e-10	1.01166e-08
MAFB	-2.21862	3.27688e-10	1.02737e-08
CTA-293F17.1	8.4311	3.31387e-10	1.038e-08
RP11-44F21.5	26.3377	3.72867e-10	1.16035e-08
DDAH2	-1.48208	3.73956e-10	1.16266e-08
FAM111B	-2.41166	3.90446e-10	1.21056e-08
GRAMD1C	1.72779	5.5347e-10	1.70031e-08
PRPSAP1	-1.01489	6.15957e-10	1.8871e-08
TCEAL1	-2.32881	6.56192e-10	2.00488e-08
RPRD1B	2.04231	6.65012e-10	2.02998e-08
CHST15	-1.02028	6.74313e-10	2.0565e-08
INO80C	-1.19302	7.52845e-10	2.28604e-08
SEMA4D	1.17093	7.56475e-10	2.29457e-08
GARS	1.07203	8.03926e-10	2.43411e-08
ZDHHC14	-2.75936	8.10257e-10	2.45106e-08
RHOBTB2	1.30871	8.94893e-10	2.69979e-08
LINC01480	4.10361	9.12127e-10	2.74932e-08
ARHGAP4	1.22368	9.85908e-10	2.95579e-08
C1orf186	1.45808	1.01262e-09	3.03226e-08
TNS3	-1.41256	1.01322e-09	3.03226e-08
AP1S3	-1.69316	1.29207e-09	3.8462e-08
RP11-25K19.1	1.89179	1.37965e-09	4.10326e-08
S100A6	-1.27623	1.57114e-09	4.66864e-08
PDE4D	5.28304	1.57668e-09	4.68097e-08
PTPRE	-1.35887	1.73218e-09	5.13354e-08
ZNF350	-1.52739	1.83155e-09	5.42327e-08
GSAP	-1.69727	1.84633e-09	5.46221e-08
EIF4EBP1	-1.52187	2.00173e-09	5.90634e-08
AC074289.1	1.16145	2.33817e-09	6.86887e-08
RPGR	-1.23666	2.96521e-09	8.66542e-08
TRANK1	-1.26373	5.55467e-09	1.59006e-07
FAM212A	2.81614	6.14289e-09	1.75247e-07
IGLL5	-2.14834	6.17387e-09	1.75981e-07
BCAR3	2.75056	6.74769e-09	1.91687e-07
HES1	-2.46689	8.60888e-09	2.43324e-07
RP3-402G11.25	-2.43903	8.92193e-09	2.51537e-07
ZYX	1.48553	9.15982e-09	2.57447e-07
TTTY15	26.1734	9.16222e-09	2.57447e-07
NLRC5	-2.33639	9.68251e-09	2.71385e-07
RP4-555D20.2	6.04658	1.06791e-08	2.98073e-07
ISG15	-1.34069	1.20513e-08	3.34704e-07
ARIH1	-1.13814	1.247e-08	3.46047e-07
CREM	-1.09875	1.63076e-08	4.47732e-07
FAM111A	-1.02816	1.72001e-08	4.71466e-07
DGCR6L	-1.15169	1.84214e-08	5.02888e-07
ASB2	3.26788	1.95416e-08	5.32171e-07
GALNT2	-2.56068	2.02415e-08	5.49893e-07
EYA3	1.75541	2.09903e-08	5.69774e-07
SLAMF6	-1.02693	2.17205e-08	5.88171e-07
SIGIRR	-1.70777	2.30804e-08	6.21985e-07
RP11-588H23.3	3.64151	2.48317e-08	6.68108e-07
CHI3L2	1.32821	2.50382e-08	6.73125e-07
RRP1B	-1.01593	2.915e-08	7.78677e-07
BAIAP2L1	3.2126	3.21069e-08	8.55623e-07
LINC00685	1.14935	3.28731e-08	8.75348e-07
TFPI2	-6.36654	3.61026e-08	9.56035e-07
C4orf48	-1.03193	4.24309e-08	1.11832e-06
PATL2	-2.28703	4.36256e-08	1.14891e-06
PIK3IP1	1.11512	4.56303e-08	1.19795e-06
ROBO1	26.1857	5.073e-08	1.32561e-06
PKHD1L1	2.32021	5.29189e-08	1.38066e-06
HLTF	-1.26632	7.13542e-08	1.84302e-06
ZNF10	-1.34972	7.66334e-08	1.97482e-06
BMP3	-4.4815	8.09458e-08	2.07639e-06
MED12L	2.0881	8.1509e-08	2.08924e-06
IFNGR1	-1.06551	8.2429e-08	2.11121e-06
TTC9	1.95591	9.18548e-08	2.34548e-06
AC159540.1	-1.42724	9.26649e-08	2.36436e-06
ABCA1	-2.09601	1.17737e-07	2.98592e-06
HDHD3	-1.35373	1.21706e-07	3.08427e-06
ZBTB21	-1.39823	1.51441e-07	3.8205e-06
TCEAL3	-1.60904	1.58387e-07	3.98376e-06
NGFRAP1	-6.89779	1.64868e-07	4.14056e-06
SLC25A42	1.76251	1.95438e-07	4.86827e-06
ETV6	-1.74509	2.11915e-07	5.27086e-06
TLE1	3.72231	2.15452e-07	5.35489e-06
TBC1D17	1.12344	2.20722e-07	5.4818e-06
RP11-862L9.3	-1.92616	2.50482e-07	6.19801e-06
ROCK2	1.08627	2.71227e-07	6.68179e-06
KLF7	1.27574	2.85111e-07	7.01352e-06
RP11-160E2.6	1.25138	2.91328e-07	7.15074e-06
SMIM8	-1.34359	3.00661e-07	7.36368e-06
NLRP1	-1.75607	3.05585e-07	7.47336e-06
CAMK2B	5.21157	3.10685e-07	7.59257e-06
MTSS1	-2.41522	3.13813e-07	7.66342e-06
SQRDL	-1.39579	3.21735e-07	7.82841e-06
STK40	1.24865	3.22623e-07	7.84434e-06
MAST4	-1.00375	3.46583e-07	8.3648e-06
FCGRT	-1.3518	3.52006e-07	8.47895e-06
CH17-373J23.1	1.49024	3.88014e-07	9.27311e-06
SYT11	1.53036	4.77835e-07	1.12753e-05
ACP5	-1.09715	5.22301e-07	1.22642e-05
KLHL42	1.46721	5.54165e-07	1.29761e-05
SLC7A7	1.62412	6.50859e-07	1.51347e-05
DPF3	-2.11839	7.08396e-07	1.63932e-05
SIDT1	-2.67893	7.27722e-07	1.68288e-05
NUP214	-1.08706	7.29138e-07	1.685e-05
ODF2L	-1.49177	7.3101e-07	1.68816e-05
PDCL	-1.04663	7.59887e-07	1.75123e-05
CLNK	-9.12703	7.67333e-07	1.76597e-05
AMN1	-1.11513	8.40008e-07	1.924e-05
GABARAPL1	-3.57383	8.98673e-07	2.05137e-05
SLC35E3	1.07286	1.01364e-06	2.29507e-05
ID1	-1.73517	1.03473e-06	2.33967e-05
NT5C3B	-1.18061	1.09144e-06	2.46128e-05
YPEL1	-1.91712	1.20429e-06	2.70124e-05
RND1	-1.54089	1.26158e-06	2.82033e-05
NET1	2.29012	1.30094e-06	2.90446e-05
SH3D21	-1.31355	1.37617e-06	3.05699e-05
CH507-42P11.8	-3.75124	1.38306e-06	3.06739e-05
RP11-356I2.4	-2.7213	1.52609e-06	3.37347e-05
C3orf67	6.74912	1.63256e-06	3.59228e-05
N4BP2	-1.17356	1.73386e-06	3.81019e-05
RGS9	3.00945	1.82656e-06	4.00864e-05
ALG2	-1.36766	1.84774e-06	4.04719e-05
SPTBN1	-2.8557	1.88968e-06	4.13096e-05
RTN4IP1	-1.17321	1.89495e-06	4.1398e-05
RP11-553L6.5	-1.48718	2.19545e-06	4.76836e-05
HOPX	4.09772	2.40968e-06	5.20671e-05
HIP1R	1.18308	2.5632e-06	5.5242e-05
TMBIM1	2.17882	2.56667e-06	5.52743e-05
C5orf42	-2.83707	2.63311e-06	5.64229e-05
RP11-545E17.3	-1.60804	3.02652e-06	6.44008e-05
INSIG1	1.09707	3.03815e-06	6.45664e-05
CENPM	1.34895	3.59243e-06	7.58659e-05
MILR1	1.16337	3.81797e-06	8.02754e-05
LRRC16A	-2.04246	4.43076e-06	9.23501e-05
TRMO	-1.10927	4.75107e-06	9.88424e-05
SLCO5A1	1.40669	4.8582e-06	0.000100946
MT2A	-1.75635	5.01798e-06	0.000104137
PTPRN2	-1.14934	5.22978e-06	0.000108198
GPR183	-1.16287	5.26506e-06	0.000108861
JMY	-1.06687	5.50863e-06	0.000113478
LL22NC03-2H8.5	-1.4206	5.66233e-06	0.00011643
INPP5F	1.41341	5.8609e-06	0.000120244
MVD	1.15745	5.86213e-06	0.000120244
C9orf72	1.484	5.97846e-06	0.00012248
SLC2A5	1.27584	6.49426e-06	0.000132723
LMO7	1.24561	6.74016e-06	0.000137414
IGHGP	1.79081	6.75519e-06	0.000137554
ZNF318	1.33391	8.13794e-06	0.000164472
OSR2	1.51526	9.206e-06	0.000184769
ZNF117	1.63979	9.34271e-06	0.000187401
BMP2K	1.02541	9.51297e-06	0.000190702
RP11-16E12.2	1.23673	9.91882e-06	0.000198601
HEXB	-1.05968	1.00612e-05	0.000201092
FUCA1	1.19956	1.02822e-05	0.000205265
PRKCA	3.18348	1.0805e-05	0.000215574
PAQR4	2.28212	1.08615e-05	0.000216443
ZNF101	-1.05332	1.12363e-05	0.000223383
COMTD1	1.46486	1.17199e-05	0.000232172
RP11-475O6.1	-9.24042	1.26928e-05	0.000250558
IFNG-AS1	5.35912	1.30629e-05	0.00025741
ARL5B	-1.69374	1.35425e-05	0.000266391
ZFY	25.7069	1.38475e-05	0.000272232
WDR19	-2.4168	1.45234e-05	0.000284853
GGCT	1.04234	1.48624e-05	0.00029099
SLC35D2	-5.76743	1.5204e-05	0.000297159
CD9	-7.14885	1.63889e-05	0.000319203
YARS	1.08847	1.76534e-05	0.000342639
ARHGAP9	-1.02847	1.80221e-05	0.000349391
CD70	-1.89424	1.98218e-05	0.000382295
ANKRD30BL	-8.04677	2.00915e-05	0.000387053
RRP12	-1.60025	2.12177e-05	0.000408045
LUZP1	-3.66753	2.2669e-05	0.000433721
HINT3	1.00993	2.60294e-05	0.000493515
KLF12	1.06559	2.62866e-05	0.00049811
DOK7	1.9272	2.65387e-05	0.000502037
TP53INP1	1.13921	2.75561e-05	0.000519819
ADGRG5	1.52405	2.98556e-05	0.000560365
PRCD	-1.16799	3.16372e-05	0.000591489
FAM49A	1.00787	3.45489e-05	0.000643061
GSTA4	5.57973	3.49928e-05	0.000650243
BACE2	-2.88904	3.68874e-05	0.000683556
DERL3	-1.07305	4.3518e-05	0.000801123
SPON1	1.83268	4.47545e-05	0.000822083
ALCAM	1.24717	4.59797e-05	0.000841366
SSBP3	3.50704	4.64711e-05	0.000849433
TMEM192	1.22353	5.1442e-05	0.000935407
TCL1B	-3.91052	5.45655e-05	0.000986114
IGKV4-1	-7.65808	5.63801e-05	0.00101726
RP11-87C12.5	1.52009	5.82289e-05	0.00104781
ITM2A	-3.23511	5.98202e-05	0.00107357
PTRH1	-1.28937	6.04541e-05	0.00108378
STAMBPL1	-1.13868	6.07166e-05	0.00108791
KDM5B	-2.52064	6.83991e-05	0.00121841
MGAT4A	1.00827	7.14423e-05	0.00126925
MAPK13	2.88134	7.17143e-05	0.00127341
LIMA1	1.66612	7.73161e-05	0.0013671
ZMAT1	1.03207	7.84784e-05	0.00138619
IGKV2-26	-25.8723	7.87934e-05	0.00139102
DENND5A	-2.61657	7.93935e-05	0.00140088
AP003774.1	1.35321	7.98199e-05	0.00140766
PNMA1	-2.28498	8.30581e-05	0.00146017
AIG1	1.42425	8.51852e-05	0.001496
COL19A1	-2.57065	8.70163e-05	0.00152656
USP36	-1.06244	9.02556e-05	0.00158009
NRGN	26.0744	9.16719e-05	0.00160401
ANKRD42	-1.87343	9.49598e-05	0.00165726
SEMA7A	-2.02514	9.90895e-05	0.00172217
GLRA3	-2.19143	0.000122318	0.00209443
KCNIP2	4.45889	0.000124478	0.00212733
TM7SF2	1.19382	0.000131906	0.0022392
FBXW8	1.23307	0.000133115	0.00225744
GEN1	-1.13162	0.000134696	0.00228147
SH2D3C	-1.57419	0.000151833	0.00255295
DTD1	1.18558	0.000155279	0.00260438
TXLNB	1.36343	0.000159922	0.00268092
YPEL2	-1.34099	0.000162006	0.00271178
CCL28	-1.18872	0.000171089	0.00285104
LINC00487	4.3601	0.000172982	0.00287829
IFT22	-1.29171	0.000173228	0.00288095
LSR	1.761	0.000182075	0.00302061
ZFAT	1.01821	0.000188267	0.0031141
SYTL2	4.24487	0.000193061	0.00318905
C1orf220	-1.47828	0.000198015	0.00326409
PHYH	-1.03778	0.000216318	0.00355011
DDX11	-1.06409	0.000225115	0.00367472
ST3GAL5	-1.06741	0.000228022	0.00371856
FBLN2	-7.15832	0.000228249	0.00372046
ABCA5	-2.41412	0.000229362	0.00373391
IGHG2	1.13244	0.0002325	0.00377874
SPAG16	1.26439	0.00024294	0.00393508
SHISA8	3.62153	0.000278335	0.00446106
RP1-29C18.10	4.07255	0.000281978	0.00451515
TRAM2	-2.16378	0.000289027	0.00461481
CAMK1	5.69504	0.000290012	0.00462614
CAMP	-1.92839	0.000294717	0.00468909
TRIB3	2.36771	0.00029757	0.00472425
PCDHGA10	1.27767	0.000304893	0.00483138
TFEC	7.13059	0.000305596	0.00484023
DUSP4	-3.80359	0.000341162	0.00536057
CLCN3	1.09612	0.000343468	0.00538672
PRKAB1	1.05538	0.000350793	0.00548878
ILDR1	2.50972	0.000366526	0.00572163
ENPP3	3.66377	0.000370209	0.00577643
PPP2R5B	-1.43684	0.000373216	0.00581525
ASNS	1.38631	0.00037786	0.00587942
MMP7	7.0945	0.00038984	0.0060546
TSPYL4	-1.08964	0.000395381	0.00613205
GCNT1	1.12279	0.000396936	0.00614775
CARD19	-1.37242	0.000457296	0.00701145
KIDINS220	1.10942	0.000528972	0.00803338
PARP11	1.40284	0.000531697	0.00807112
AMDHD2	-1.26394	0.000558813	0.00845217
FAIM	-1.02747	0.00056038	0.00846825
F8A1	1.02386	0.000568079	0.00856916
CDKN2A	-1.35249	0.000610286	0.00917286
HS3ST1	-25.3666	0.000626306	0.00938844
IGLL1	2.72293	0.000630871	0.00944843
EFNB2	6.9416	0.000631585	0.00945492
BTN3A3	-2.19078	0.000637411	0.00953363
RP11-390F4.3	1.73138	0.000666747	0.0099414
PISD	1.08244	0.000679274	0.0101102
CHRNA1	3.64791	0.000705787	0.010477
ISOC1	-1.88273	0.000744628	0.0110146
IGHV3-73	-25.2553	0.000752595	0.0111129
MAP1LC3B2	-1.1047	0.000763987	0.0112659
FAM195A	1.58924	0.000772796	0.0113711
RP11-452F19.3	-1.05346	0.00078969	0.0115943
MTHFD2L	-1.20451	0.000792261	0.0116219
2022-09-11	-1.48566	0.000797244	0.0116848
MYADM	1.18487	0.000807935	0.011826
RORA	-1.78602	0.000808797	0.0118335
NME4	2.65849	0.000831363	0.0121372
AMN	-3.55828	0.00084166	0.0122768
CNR1	-1.0777	0.000852484	0.0124131
NR4A3	-2.78293	0.000871344	0.0126768
SIK1	-3.1958	0.000872608	0.0126897
S1PR4	-1.46173	0.00088226	0.0128134
LINC01089	-1.16049	0.000924124	0.0133521
ZNF154	-2.55971	0.000926288	0.0133676
EPB41L5	-3.07276	0.00100219	0.0143626
SGCE	1.20059	0.00101512	0.0145293
PER1	-1.07392	0.00104062	0.014869
NTNG1	4.09564	0.00108401	0.0154692
FOLR2	2.44832	0.00108757	0.0155002
EPN2	-5.43429	0.001114	0.0158432
CADPS	3.88729	0.00116889	0.0165747
TNFRSF21	-25.3921	0.00117892	0.0167029
RP11-455F5.5	1.29252	0.00119248	0.0168763
ACSM3	-8.28922	0.00126635	0.0177839
TTLL5	-1.33381	0.00126767	0.0177951
XAF1	-1.43939	0.00127882	0.0179291
C2orf76	1.18713	0.00129517	0.0181055
SATB1	1.19291	0.00132487	0.0184821
SPATA2L	-1.23979	0.0013283	0.0185223
PTPN12	-2.8421	0.00139012	0.0193122
FLNA	-1.76366	0.00150575	0.0208495
FZD3	-4.03091	0.00155879	0.0215218
TMCO3	1.00887	0.00156684	0.0216152
C1orf228	2.32631	0.00158077	0.0217895
TBC1D14	1.17247	0.00159555	0.0219842
PIP5K1B	-1.55768	0.00164477	0.0226159
WDR81	-2.00058	0.00170562	0.0234047
IFT43	-1.09362	0.0017266	0.0236733
CTNNA1	-1.49731	0.00174009	0.0238484
SH3RF1	25.3574	0.00176485	0.0241484
CTD-2165H16.4	-1.5859	0.00178125	0.0243529
RPPH1	2.35751	0.00187279	0.0255317
ADGRE5	-2.08222	0.00188591	0.0256688
PIK3CA	-1.00889	0.00189666	0.0257942
PGM2L1	-1.49535	0.00194085	0.0263632
EPS8L2	2.08821	0.00195731	0.0265653
RP11-182L21.6	-1.00393	0.0019597	0.0265871
FCRLB	1.74026	0.00197099	0.0267185
BARX2	3.6183	0.00198505	0.0268874
CARD16	-1.59851	0.00198488	0.0268874
RNF11	-2.06794	0.00199508	0.0270124
ATXN1	-1.15448	0.00204484	0.0276638
BDH2	-1.6574	0.00212721	0.0286053
ZNF487	-1.59162	0.00212877	0.0286149
UGT2B17	2.64302	0.00215646	0.0289291
SH2D3A	1.98298	0.00217014	0.0290894
HSPBAP1	-1.03746	0.00219191	0.029311
SBF1	-1.08288	0.00219119	0.029311
RASA3	1.06907	0.00225022	0.0300071
ACSL1	2.18657	0.00228085	0.0303914
SPATA2	-1.00612	0.00231518	0.0307756
CAPN2	-3.67649	0.00232324	0.0308583
NAB1	1.22016	0.00237093	0.0314419
APBB1	-2.61553	0.00238751	0.0316368
RP11-532F12.5	-1.26202	0.00253343	0.0332815
NDRG3	-1.1867	0.00253784	0.0333264
LONRF1	1.29452	0.00266198	0.034834
FAM184B	4.19763	0.00286117	0.0371653
HOXA7	1.93855	0.00291169	0.0377631
CLIP2	1.54174	0.00293792	0.0380739
PLK2	3.21409	0.00305396	0.0394256
RP11-539I5.1	3.72901	0.00306232	0.0395183
ZNF280B	-2.33695	0.00312755	0.0402826
MAN2A1	1.42194	0.00313067	0.0403073
LRRC28	-1.60188	0.0032131	0.0412579
PRCP	-1.12741	0.00323624	0.0415392
GALNT1	-1.50576	0.00324706	0.0416462
ELL2	1.24433	0.00332425	0.0425712
ZEB2-AS1	-3.28688	0.00338456	0.043294
CCDC106	1.01128	0.00339492	0.04341
TMEM67	-1.33592	0.00343757	0.0439386
SGK223	1.11787	0.00363362	0.0461983
COLCA2	-1.92135	0.00370021	0.0469028
SCOC	1.09231	0.00387119	0.0490147

## Sheet: Reactome_scTopGenes_A
Supplementary Data 6. Differential gene expression analysis (Reactome pathways using genes increased in type A*; scRNA-seq dataset)
*Top 50 genes ranked by p-value with log2FC>1
**List of pathways filtered for FDR <0.1
Pathway identifier	Pathway name	#Entities found	#Entities total	Entities ratio	Entities pValue	Entities FDR**	#Reactions found	#Reactions total	Reactions ratio	Species identifier	Species name	Submitted entities found	Mapped entities	Found reaction identifiers
R-HSA-72689	Formation of a pool of free 40S subunits	11	106	0.0070004	4.94826e-13	1.45479e-10	2	2	0.000143554	9606	Homo sapiens	RPL32;RPL10;RPL21;EIF1AY;RPS6;RPL14;RPS4Y1;RPL8		R-HSA-72673;R-HSA-72676
R-HSA-72706	GTP hydrolysis and joining of the 60S ribosomal subunit	11	120	0.00792498	1.85751e-12	1.82036e-10	3	3	0.000215332	9606	Homo sapiens	RPL32;RPL10;RPL21;EIF1AY;RPS6;RPL14;RPS4Y1;RPL8		R-HSA-72672;R-HSA-72619;R-HSA-72671
R-HSA-156827	L13a-mediated translational silencing of Ceruloplasmin expression	11	120	0.00792498	1.85751e-12	1.82036e-10	2	3	0.000215332	9606	Homo sapiens	RPL32;RPL10;RPL21;EIF1AY;RPS6;RPL14;RPS4Y1;RPL8		R-HSA-156823;R-HSA-156826
R-HSA-72613	Eukaryotic Translation Initiation	11	130	0.00858539	4.34874e-12	2.52227e-10	12	21	0.00150732	9606	Homo sapiens	RPL32;RPL10;RPL21;EIF1AY;RPS6;RPL14;RPS4Y1;RPL8		R-HSA-72673;R-HSA-72672;R-HSA-72691;R-HSA-72676;R-HSA-156823;R-HSA-156826;R-HSA-72697;R-HSA-72619;R-HSA-156808;R-HSA-157849;R-HSA-72621;R-HSA-72671
R-HSA-72737	Cap-dependent Translation Initiation	11	130	0.00858539	4.34874e-12	2.52227e-10	10	18	0.00129199	9606	Homo sapiens	RPL32;RPL10;RPL21;EIF1AY;RPS6;RPL14;RPS4Y1;RPL8		R-HSA-72673;R-HSA-72672;R-HSA-72691;R-HSA-72676;R-HSA-72697;R-HSA-72619;R-HSA-156808;R-HSA-157849;R-HSA-72621;R-HSA-72671
R-HSA-156902	Peptide chain elongation	10	97	0.00640602	6.55465e-12	3.21178e-10	4	5	0.000358886	9606	Homo sapiens	RPL32;RPL10;RPL21;RPS6;RPL14;RPS4Y1;RPL8		R-HSA-156915;R-HSA-156912;R-HSA-156923;R-HSA-156907
R-HSA-975956	Nonsense Mediated Decay (NMD) independent of the Exon Junction Complex (EJC)	10	101	0.00667019	9.70091e-12	3.84233e-10	1	1	7.17772e-05	9606	Homo sapiens	RPL32;RPL10;RPL21;RPS6;RPL14;RPS4Y1;RPL8		R-HSA-927789
R-HSA-156842	Eukaryotic Translation Elongation	10	102	0.00673623	1.06731e-11	3.84233e-10	4	9	0.000645995	9606	Homo sapiens	RPL32;RPL10;RPL21;RPS6;RPL14;RPS4Y1;RPL8		R-HSA-156915;R-HSA-156912;R-HSA-156923;R-HSA-156907
R-HSA-72764	Eukaryotic Translation Termination	10	106	0.0070004	1.54923e-11	4.95753e-10	3	5	0.000358886	9606	Homo sapiens	RPL32;RPL10;RPL21;RPS6;RPL14;RPS4Y1;RPL8		R-HSA-141671;R-HSA-141691;R-HSA-141673
R-HSA-2408557	Selenocysteine synthesis	10	112	0.00739665	2.63866e-11	7.6521e-10	2	7	0.00050244	9606	Homo sapiens	RPL32;RPL10;RPL21;RPS6;RPL14;RPS4Y1;RPL8		R-HSA-2408529;R-HSA-5333615
R-HSA-192823	Viral mRNA Translation	10	114	0.00752873	3.13064e-11	8.13966e-10	2	2	0.000143554	9606	Homo sapiens	RPL32;RPL10;RPL21;RPS6;RPL14;RPS4Y1;RPL8		R-HSA-192704;R-HSA-192841
R-HSA-9633012	Response of EIF2AK4 (GCN2) to amino acid deficiency	10	115	0.00759477	3.40608e-11	8.17458e-10	4	16	0.00114844	9606	Homo sapiens	RPL32;RPL10;RPL21;RPS6;RPL14;RPS4Y1;RPL8		R-HSA-9633008;R-HSA-9633742;R-HSA-9634669;R-HSA-9633005
R-HSA-1799339	SRP-dependent cotranslational protein targeting to membrane	10	119	0.00785894	4.73708e-11	1.04216e-09	5	5	0.000358886	9606	Homo sapiens	RPL32;RPL10;RPL21;RPS6;RPL14;RPS4Y1;RPL8		R-HSA-1799326;R-HSA-1799330;R-HSA-1799329;R-HSA-1799335;R-HSA-1799332
R-HSA-927802	Nonsense-Mediated Decay (NMD)	10	124	0.00818914	7.04224e-11	1.33803e-09	5	6	0.000430663	9606	Homo sapiens	RPL32;RPL10;RPL21;RPS6;RPL14;RPS4Y1;RPL8		R-HSA-927836;R-HSA-927789;R-HSA-927832;R-HSA-927813;R-HSA-927889
R-HSA-975957	Nonsense Mediated Decay (NMD) enhanced by the Exon Junction Complex (EJC)	10	124	0.00818914	7.04224e-11	1.33803e-09	4	5	0.000358886	9606	Homo sapiens	RPL32;RPL10;RPL21;RPS6;RPL14;RPS4Y1;RPL8		R-HSA-927836;R-HSA-927832;R-HSA-927813;R-HSA-927889
R-HSA-168273	Influenza Viral RNA Transcription and Replication	10	173	0.0114252	1.69725e-09	3.05505e-08	2	14	0.00100488	9606	Homo sapiens	RPL32;RPL10;RPL21;RPS6;RPL14;RPS4Y1;RPL8		R-HSA-192704;R-HSA-192841
R-HSA-9711097	Cellular response to starvation	10	176	0.0116233	1.99745e-09	3.39567e-08	4	28	0.00200976	9606	Homo sapiens	RPL32;RPL10;RPL21;RPS6;RPL14;RPS4Y1;RPL8		R-HSA-9633008;R-HSA-9633742;R-HSA-9634669;R-HSA-9633005
R-HSA-2408522	Selenoamino acid metabolism	10	180	0.0118875	2.47075e-09	3.95319e-08	2	33	0.00236865	9606	Homo sapiens	RPL32;RPL10;RPL21;RPS6;RPL14;RPS4Y1;RPL8		R-HSA-2408529;R-HSA-5333615
R-HSA-9010553	Regulation of expression of SLITs and ROBOs	10	183	0.0120856	2.88854e-09	4.33281e-08	2	20	0.00143554	9606	Homo sapiens	RPL32;RPL10;RPL21;RPS6;RPL14;RPS4Y1;RPL8		R-HSA-9014652;R-HSA-9014610
R-HSA-6791226	Major pathway of rRNA processing in the nucleolus and cytosol	10	189	0.0124818	3.91664e-09	5.48329e-08	6	7	0.00050244	9606	Homo sapiens	RPL32;RPL10;RPL21;RPS6;RPL14;RPS4Y1;RPL8		R-HSA-6791223;R-HSA-6791222;R-HSA-6791221;R-HSA-6791218;R-HSA-6791228;R-HSA-6791227
R-HSA-168255	Influenza Infection	10	198	0.0130762	6.06926e-09	8.49697e-08	2	59	0.00423486	9606	Homo sapiens	RPL32;RPL10;RPL21;RPS6;RPL14;RPS4Y1;RPL8		R-HSA-192704;R-HSA-192841
R-HSA-8868773	rRNA processing in the nucleus and cytosol	10	208	0.0137366	9.63806e-09	1.25295e-07	7	15	0.00107666	9606	Homo sapiens	RPL32;RPL10;RPL21;RPS6;RPL14;RPS4Y1;RPL8		R-HSA-6791223;R-HSA-6791222;R-HSA-6791221;R-HSA-6791218;R-HSA-6791228;R-HSA-6791227;R-HSA-6790906
R-HSA-376176	Signaling by ROBO receptors	10	235	0.0155197	3.01002e-08	3.61202e-07	2	60	0.00430663	9606	Homo sapiens	RPL32;RPL10;RPL21;RPS6;RPL14;RPS4Y1;RPL8		R-HSA-9014652;R-HSA-9014610
R-HSA-72312	rRNA processing	10	246	0.0162462	4.60027e-08	5.52032e-07	7	21	0.00150732	9606	Homo sapiens	RPL32;RPL10;RPL21;RPS6;RPL14;RPS4Y1;RPL8		R-HSA-6791223;R-HSA-6791222;R-HSA-6791221;R-HSA-6791218;R-HSA-6791228;R-HSA-6791227;R-HSA-6790906
R-HSA-72766	Translation	11	339	0.0223881	8.8199e-08	9.70189e-07	24	99	0.00710594	9606	Homo sapiens	RPL32;RPL10;RPL21;EIF1AY;RPS6;RPL14;RPS4Y1;RPL8		R-HSA-72673;R-HSA-72672;R-HSA-1799326;R-HSA-141671;R-HSA-72676;R-HSA-156907;R-HSA-156808;R-HSA-72619;R-HSA-141673;R-HSA-72621;R-HSA-156915;R-HSA-156912;R-HSA-72691;R-HSA-156823;R-HSA-156826;R-HSA-72697;R-HSA-156923;R-HSA-1799330;R-HSA-141691;R-HSA-1799329;R-HSA-157849;R-HSA-1799335;R-HSA-72671;R-HSA-1799332
R-HSA-422475	Axon guidance	12	585	0.0386343	2.7345e-06	3.00795e-05	9	298	0.0213896	9606	Homo sapiens	RPL32;RPL10;RPL21;RPS6;RPL14;RPS4Y1;RPL8;ACTB;ACTG1		R-HSA-9014652;R-HSA-3928654;R-HSA-443779;R-HSA-445089;R-HSA-3928595;R-HSA-392751;R-HSA-9014610;R-HSA-373736;R-HSA-373739
R-HSA-9675108	Nervous system development	12	621	0.0410118	5.02574e-06	5.02574e-05	9	324	0.0232558	9606	Homo sapiens	RPL32;RPL10;RPL21;RPS6;RPL14;RPS4Y1;RPL8;ACTB;ACTG1		R-HSA-9014652;R-HSA-3928654;R-HSA-443779;R-HSA-445089;R-HSA-3928595;R-HSA-392751;R-HSA-9014610;R-HSA-373736;R-HSA-373739
R-HSA-446353	Cell-extracellular matrix interactions	3	19	0.00125479	6.40803e-05	0.000640803	3	10	0.000717772	9606	Homo sapiens	ACTB;ACTG1;LIMS1		R-HSA-430311;R-HSA-446391;R-HSA-430347
R-HSA-8953854	Metabolism of RNA	11	789	0.0521067	0.000245021	0.00243693	13	187	0.0134223	9606	Homo sapiens	RPL32;RPL10;RPL21;RPS6;RPL14;RPS4Y1;RPL8;ACTB		R-HSA-927789;R-HSA-927813;R-HSA-428296;R-HSA-6791223;R-HSA-6791222;R-HSA-927836;R-HSA-6791221;R-HSA-6791218;R-HSA-927832;R-HSA-6791228;R-HSA-6791227;R-HSA-6790906;R-HSA-927889
R-HSA-71291	Metabolism of amino acids and derivatives	10	666	0.0439836	0.00027077	0.00243693	2	285	0.0204565	9606	Homo sapiens	RPL32;RPL10;RPL21;RPS6;RPL14;RPS4Y1;RPL8		R-HSA-2408529;R-HSA-5333615
R-HSA-2262752	Cellular responses to stress	12	1005	0.0663717	0.000508005	0.00457204	11	450	0.0322997	9606	Homo sapiens	RPL32;RPL10;RPL21;RPS6;RPL14;TXNIP;RPS4Y1;RPL8		R-HSA-3790137;R-HSA-9633008;R-HSA-1250272;R-HSA-3788705;R-HSA-3790130;R-HSA-9633742;R-HSA-3788725;R-HSA-3788724;R-HSA-3788708;R-HSA-9634669;R-HSA-9633005
R-HSA-8953897	Cellular responses to stimuli	12	1023	0.0675604	0.000595089	0.0053558	11	481	0.0345248	9606	Homo sapiens	RPL32;RPL10;RPL21;RPS6;RPL14;TXNIP;RPS4Y1;RPL8		R-HSA-3790137;R-HSA-9633008;R-HSA-1250272;R-HSA-3788705;R-HSA-3790130;R-HSA-9633742;R-HSA-3788725;R-HSA-3788724;R-HSA-3788708;R-HSA-9634669;R-HSA-9633005
R-HSA-196025	Formation of annular gap junctions	2	11	0.000726456	0.000908262	0.0072661	2	2	0.000143554	9606	Homo sapiens	ACTB;ACTG1		R-HSA-196017;R-HSA-196026
R-HSA-5663205	Infectious disease	15	1581	0.104412	0.00104091	0.00832731	28	836	0.0600057	9606	Homo sapiens	IGHG1;RPL32;RPL10;RPL21;RPS6;RPL14;TXNIP;RPS4Y1;RPL8;ACTB;ACTG1		R-HSA-9664275;R-HSA-192704;R-HSA-9664273;R-HSA-2029466;R-HSA-9664278;R-HSA-9664406;R-HSA-1861595;R-HSA-9666458;R-HSA-192841;R-HSA-1250264;R-HSA-9664285;R-HSA-9666435;R-HSA-9666433;R-HSA-9664261;R-HSA-2197690;R-HSA-9664271;R-HSA-9664270;R-HSA-9664397;R-HSA-1250253;R-HSA-9664268;R-HSA-442592;R-HSA-9666426;R-HSA-9666425;R-HSA-9666430;R-HSA-9729849;R-HSA-9666428;R-HSA-1250272;R-HSA-2029473
R-HSA-190873	Gap junction degradation	2	12	0.000792498	0.00107816	0.00862527	4	4	0.000287109	9606	Homo sapiens	ACTB;ACTG1		R-HSA-196017;R-HSA-190519;R-HSA-196026;R-HSA-190829
R-HSA-72695	Formation of the ternary complex, and subsequently, the 43S complex	3	54	0.00356624	0.00133336	0.0106307	1	3	0.000215332	9606	Homo sapiens	EIF1AY;RPS6;RPS4Y1		R-HSA-72691
R-HSA-6785807	Interleukin-4 and Interleukin-13 signaling	5	211	0.0139348	0.00151867	0.0106307	2	47	0.00337353	9606	Homo sapiens	IGHG1;ITGB2		R-HSA-6793978;R-HSA-6788346
R-HSA-72649	Translation initiation complex formation	3	62	0.00409457	0.00197339	0.0138137	2	2	0.000143554	9606	Homo sapiens	EIF1AY;RPS6;RPS4Y1		R-HSA-156808;R-HSA-157849
R-HSA-72702	Ribosomal scanning and start codon recognition	3	64	0.00422665	0.00215847	0.0151093	2	2	0.000143554	9606	Homo sapiens	EIF1AY;RPS6;RPS4Y1		R-HSA-72697;R-HSA-72621
R-HSA-72662	Activation of the mRNA upon binding of the cap-binding complex and eIFs, and subsequent binding to 43S	3	66	0.00435874	0.00235401	0.0164781	2	6	0.000430663	9606	Homo sapiens	EIF1AY;RPS6;RPS4Y1		R-HSA-156808;R-HSA-157849
R-HSA-9664417	Leishmania phagocytosis	4	157	0.0103685	0.00355139	0.0213083	17	27	0.00193798	9606	Homo sapiens	IGHG1;ACTB;ACTG1		R-HSA-9664275;R-HSA-9664273;R-HSA-2029466;R-HSA-9664406;R-HSA-442592;R-HSA-1861595;R-HSA-9666458;R-HSA-9666426;R-HSA-9666425;R-HSA-9666430;R-HSA-9666428;R-HSA-9666435;R-HSA-9666433;R-HSA-9664261;R-HSA-2197690;R-HSA-9664397;R-HSA-2029473
R-HSA-9664422	FCGR3A-mediated phagocytosis	4	157	0.0103685	0.00355139	0.0213083	17	27	0.00193798	9606	Homo sapiens	IGHG1;ACTB;ACTG1		R-HSA-9664275;R-HSA-9664273;R-HSA-2029466;R-HSA-9664406;R-HSA-442592;R-HSA-1861595;R-HSA-9666458;R-HSA-9666426;R-HSA-9666425;R-HSA-9666430;R-HSA-9666428;R-HSA-9666435;R-HSA-9666433;R-HSA-9664261;R-HSA-2197690;R-HSA-9664397;R-HSA-2029473
R-HSA-9664407	Parasite infection	4	157	0.0103685	0.00355139	0.0213083	17	27	0.00193798	9606	Homo sapiens	IGHG1;ACTB;ACTG1		R-HSA-9664275;R-HSA-9664273;R-HSA-2029466;R-HSA-9664406;R-HSA-442592;R-HSA-1861595;R-HSA-9666458;R-HSA-9666426;R-HSA-9666425;R-HSA-9666430;R-HSA-9666428;R-HSA-9666435;R-HSA-9666433;R-HSA-9664261;R-HSA-2197690;R-HSA-9664397;R-HSA-2029473
R-HSA-2029482	Regulation of actin dynamics for phagocytic cup formation	4	158	0.0104346	0.00363211	0.0217926	11	24	0.00172265	9606	Homo sapiens	IGHG1;ACTB;ACTG1		R-HSA-2197697;R-HSA-2029453;R-HSA-2029466;R-HSA-2029467;R-HSA-2029451;R-HSA-442592;R-HSA-1861595;R-HSA-2029476;R-HSA-2197690;R-HSA-2029458;R-HSA-2029473
R-HSA-1266738	Developmental Biology	12	1274	0.0841368	0.00384443	0.0230666	9	568	0.0407695	9606	Homo sapiens	RPL32;RPL10;RPL21;RPS6;RPL14;RPS4Y1;RPL8;ACTB;ACTG1		R-HSA-9014652;R-HSA-3928654;R-HSA-443779;R-HSA-445089;R-HSA-3928595;R-HSA-392751;R-HSA-9014610;R-HSA-373736;R-HSA-373739
R-HSA-446728	Cell junction organization	3	95	0.00627394	0.00647435	0.0388461	5	37	0.00265576	9606	Homo sapiens	ACTB;ACTG1;LIMS1		R-HSA-430311;R-HSA-446391;R-HSA-5692437;R-HSA-433725;R-HSA-430347
R-HSA-2029480	Fcgamma receptor (FCGR) dependent phagocytosis	4	193	0.012746	0.00730135	0.0438081	22	42	0.00301464	9606	Homo sapiens	IGHG1;ACTB;ACTG1		R-HSA-2197697;R-HSA-2029466;R-HSA-2029467;R-HSA-442592;R-HSA-2029272;R-HSA-1861595;R-HSA-2029273;R-HSA-2029270;R-HSA-2029271;R-HSA-1861621;R-HSA-2029268;R-HSA-2029458;R-HSA-2029459;R-HSA-2029457;R-HSA-2029455;R-HSA-2029452;R-HSA-2029453;R-HSA-2029451;R-HSA-2029449;R-HSA-2029476;R-HSA-2197690;R-HSA-2029473
R-HSA-445095	Interaction between L1 and Ankyrins	2	33	0.00217937	0.00773039	0.0456513	2	4	0.000287109	9606	Homo sapiens	ACTB;ACTG1		R-HSA-392751;R-HSA-373739
R-HSA-418990	Adherens junctions interactions	2	35	0.00231145	0.00865192	0.0456513	2	16	0.00114844	9606	Homo sapiens	ACTB;ACTG1		R-HSA-5692437;R-HSA-433725
R-HSA-5626467	RHO GTPases activate IQGAPs	2	36	0.00237749	0.00913026	0.0456513	1	5	0.000358886	9606	Homo sapiens	ACTB;ACTG1		R-HSA-5626507
R-HSA-5663213	RHO GTPases Activate WASPs and WAVEs	2	41	0.0027077	0.0116939	0.0584695	4	10	0.000717772	9606	Homo sapiens	ACTB;ACTG1		R-HSA-2029466;R-HSA-442592;R-HSA-2197690;R-HSA-2029473
R-HSA-5619085	Defective SLC26A3 causes congenital secretory chloride diarrhea 1 (DIAR1)	1	3	0.000198124	0.0118183	0.0590913	1	1	7.17772e-05	9606	Homo sapiens	DRA		R-HSA-5627737
R-HSA-6802948	Signaling by high-kinase activity BRAF mutants	2	44	0.00290582	0.0133662	0.0668311	4	6	0.000430663	9606	Homo sapiens	ACTB;ACTG1		R-HSA-6802912;R-HSA-6802911;R-HSA-6802910;R-HSA-6803227
R-HSA-9035034	RHOF GTPase cycle	2	46	0.00303791	0.0145354	0.0726772	1	3	0.000215332	9606	Homo sapiens	ACTB;ACTG1		R-HSA-9693125
R-HSA-1500931	Cell-Cell communication	3	134	0.00884956	0.0163047	0.0731838	5	60	0.00430663	9606	Homo sapiens	ACTB;ACTG1;LIMS1		R-HSA-430311;R-HSA-446391;R-HSA-5692437;R-HSA-433725;R-HSA-430347
R-HSA-5674135	MAP2K and MAPK activation	2	49	0.00323603	0.016369	0.0731838	8	12	0.000861326	9606	Homo sapiens	ACTB;ACTG1		R-HSA-9657603;R-HSA-5672980;R-HSA-5672978;R-HSA-9657606;R-HSA-5672972;R-HSA-5672973;R-HSA-9657608;R-HSA-9657599
R-HSA-9656223	Signaling by RAF1 mutants	2	49	0.00323603	0.016369	0.0731838	4	7	0.00050244	9606	Homo sapiens	ACTB;ACTG1		R-HSA-9656211;R-HSA-9656209;R-HSA-9656215;R-HSA-9656214
R-HSA-190828	Gap junction trafficking	2	52	0.00343416	0.018296	0.0731838	4	20	0.00143554	9606	Homo sapiens	ACTB;ACTG1		R-HSA-196017;R-HSA-190519;R-HSA-196026;R-HSA-190829
R-HSA-3928662	EPHB-mediated forward signaling	2	52	0.00343416	0.018296	0.0731838	1	26	0.00186621	9606	Homo sapiens	ACTB;ACTG1		R-HSA-3928595
R-HSA-202733	Cell surface interactions at the vascular wall	4	257	0.0169727	0.019062	0.0762482	6	65	0.00466552	9606	Homo sapiens	LAT2;CD74;ITGB2;CD99		R-HSA-5676133;R-HSA-202704;R-HSA-202727;R-HSA-202718;R-HSA-8867097;R-HSA-375131
R-HSA-9649948	Signaling downstream of RAS mutants	2	54	0.00356624	0.0196314	0.0785254	4	7	0.00050244	9606	Homo sapiens	ACTB;ACTG1		R-HSA-6803233;R-HSA-6802926;R-HSA-6802925;R-HSA-6802922
R-HSA-6802955	Paradoxical activation of RAF signaling by kinase inactive BRAF	2	54	0.00356624	0.0196314	0.0785254	4	7	0.00050244	9606	Homo sapiens	ACTB;ACTG1		R-HSA-6802918;R-HSA-6803234;R-HSA-6802943;R-HSA-6802942
R-HSA-6802946	Signaling by moderate kinase activity BRAF mutants	2	54	0.00356624	0.0196314	0.0785254	4	7	0.00050244	9606	Homo sapiens	ACTB;ACTG1		R-HSA-6802919;R-HSA-6802914;R-HSA-6803230;R-HSA-6802921
R-HSA-6802949	Signaling by RAS mutants	2	54	0.00356624	0.0196314	0.0785254	4	9	0.000645995	9606	Homo sapiens	ACTB;ACTG1		R-HSA-6803233;R-HSA-6802926;R-HSA-6802925;R-HSA-6802922
R-HSA-437239	Recycling pathway of L1	2	55	0.00363228	0.020314	0.0812561	3	14	0.00100488	9606	Homo sapiens	ACTB;ACTG1		R-HSA-443779;R-HSA-445089;R-HSA-373736
R-HSA-3928665	EPH-ephrin mediated repulsion of cells	2	55	0.00363228	0.020314	0.0812561	1	9	0.000645995	9606	Homo sapiens	ACTB;ACTG1		R-HSA-3928654
R-HSA-5663220	RHO GTPases Activate Formins	3	149	0.00984018	0.0215055	0.0860219	10	27	0.00193798	9606	Homo sapiens	DAAM1;ACTB;ACTG1		R-HSA-5665751;R-HSA-5665767;R-HSA-3858489;R-HSA-3858495;R-HSA-5665809;R-HSA-5666001;R-HSA-5665982;R-HSA-5665802;R-HSA-5665659;R-HSA-203070
R-HSA-157858	Gap junction trafficking and regulation	2	57	0.00376436	0.0217088	0.0868353	4	24	0.00172265	9606	Homo sapiens	ACTB;ACTG1		R-HSA-196017;R-HSA-190519;R-HSA-196026;R-HSA-190829
R-HSA-9658195	Leishmania infection	5	406	0.0268128	0.0223713	0.0894851	25	95	0.00681883	9606	Homo sapiens	IGHG1;TXNIP;ACTB;ACTG1		R-HSA-9664275;R-HSA-9664273;R-HSA-2029466;R-HSA-9664278;R-HSA-9664406;R-HSA-1861595;R-HSA-9666458;R-HSA-1250264;R-HSA-9664285;R-HSA-9666435;R-HSA-9666433;R-HSA-9664261;R-HSA-2197690;R-HSA-9664271;R-HSA-9664270;R-HSA-9664397;R-HSA-1250253;R-HSA-9664268;R-HSA-442592;R-HSA-9666426;R-HSA-9666425;R-HSA-9666430;R-HSA-9666428;R-HSA-1250272;R-HSA-2029473
R-HSA-9754678	SARS-CoV-2 modulates host translation machinery	2	62	0.00409457	0.0253639	0.0936325	1	6	0.000430663	9606	Homo sapiens	RPS6;RPS4Y1		R-HSA-9729849
R-HSA-1643685	Disease	17	2656	0.175406	0.0261707	0.0936325	55	1720	0.123457	9606	Homo sapiens	IGHG1;DRA;RPL32;RPL10;RPL21;RPS6;RPL14;TXNIP;RPS4Y1;RPL8;ACTB;ACTG1		R-HSA-9656211;R-HSA-6802919;R-HSA-9664275;R-HSA-6802918;R-HSA-9656209;R-HSA-9664273;R-HSA-9656215;R-HSA-2029466;R-HSA-9656214;R-HSA-6802914;R-HSA-9664278;R-HSA-9664406;R-HSA-6802912;R-HSA-6802926;R-HSA-9666458;R-HSA-6802925;R-HSA-5627737;R-HSA-6802922;R-HSA-6802921;R-HSA-9664285;R-HSA-6802935;R-HSA-9666435;R-HSA-6802934;R-HSA-6802933;R-HSA-9666433;R-HSA-6802932;R-HSA-9664261;R-HSA-6802943;R-HSA-6…
R-HSA-9662361	Sensory processing of sound by outer hair cells of the cochlea	2	64	0.00422665	0.0268914	0.0936325	1	8	0.000574218	9606	Homo sapiens	ACTB;ACTG1		R-HSA-9663363
R-HSA-421270	Cell-cell junction organization	2	68	0.00449082	0.030055	0.0936325	2	21	0.00150732	9606	Homo sapiens	ACTB;ACTG1		R-HSA-5692437;R-HSA-433725
R-HSA-446388	Regulation of cytoskeletal remodeling and cell spreading by IPP complex components	1	8	0.000528332	0.0312108	0.0936325	1	5	0.000358886	9606	Homo sapiens	LIMS1		R-HSA-430311

## Sheet: Reactome_scTopGenes_B
Supplementary Data 6. Differential gene expression analysis (Reactome pathways using genes increased in type B*; scRNA-seq dataset)
*Top 50 genes ranked by p-value with log2FC>1
**List of pathways filtered for FDR <0.1
Pathway identifier	Pathway name	#Entities found	#Entities total	Entities ratio	Entities pValue	Entities FDR**	#Reactions found	#Reactions total	Reactions ratio	Species identifier	Species name	Submitted entities found	Mapped entities	Found reaction identifiers
R-HSA-1236977	Endosomal/Vacuolar pathway	23	82	0.0054154	1.11022e-16	3.33067e-15	4	4	0.000287109	9606	Homo sapiens	HLA-A;B2M;CTSS		R-HSA-1236964;R-HSA-1236948;R-HSA-1236954;R-HSA-1236943
R-HSA-983170	Antigen Presentation: Folding, assembly and peptide loading of class I MHC	23	108	0.00713248	1.11022e-16	3.33067e-15	13	16	0.00114844	9606	Homo sapiens	HSPA5;HLA-A;B2M		R-HSA-8951499;R-HSA-983148;R-HSA-983146;R-HSA-983145;R-HSA-983142;R-HSA-983427;R-HSA-983426;R-HSA-983138;R-HSA-983425;R-HSA-983424;R-HSA-983422;R-HSA-983421;R-HSA-983161
R-HSA-1236974	ER-Phagosome pathway	25	173	0.0114252	1.11022e-16	3.33067e-15	5	10	0.000717772	9606	Homo sapiens	SEC61B;HLA-A;B2M;PSMB8;PSMB9		R-HSA-1236947;R-HSA-8863973;R-HSA-1236935;R-HSA-1236965;R-HSA-1236971
R-HSA-983169	Class I MHC mediated antigen processing & presentation	27	479	0.0316339	1.11022e-16	3.33067e-15	24	48	0.00344531	9606	Homo sapiens	HSPA5;SEC61B;HLA-A;B2M;CTSS;PSMB8;PSMB9		R-HSA-1236947;R-HSA-983150;R-HSA-8863973;R-HSA-8951499;R-HSA-983148;R-HSA-983146;R-HSA-1236948;R-HSA-983145;R-HSA-1236954;R-HSA-983142;R-HSA-983427;R-HSA-983426;R-HSA-983138;R-HSA-983425;R-HSA-983424;R-HSA-983422;R-HSA-983421;R-HSA-1236935;R-HSA-1236964;R-HSA-983161;R-HSA-1236965;R-HSA-1236970;R-HSA-1236971;R-HSA-1236943
R-HSA-1236975	Antigen processing-Cross presentation	26	195	0.0128781	1.11022e-16	3.33067e-15	10	23	0.00165088	9606	Homo sapiens	SEC61B;HLA-A;B2M;CTSS;PSMB8;PSMB9		R-HSA-1236947;R-HSA-8863973;R-HSA-1236935;R-HSA-1236964;R-HSA-1236948;R-HSA-1236965;R-HSA-1236954;R-HSA-1236970;R-HSA-1236971;R-HSA-1236943
R-HSA-198933	Immunoregulatory interactions between a Lymphoid and a non-Lymphoid cell	22	316	0.0208691	1.11022e-16	3.33067e-15	13	44	0.0031582	9606	Homo sapiens	HLA-A;B2M		R-HSA-199043;R-HSA-199587;R-HSA-199169;R-HSA-199558;R-HSA-198955;R-HSA-199566;R-HSA-198958;R-HSA-8850326;R-HSA-8850356;R-HSA-199062;R-HSA-199579;R-HSA-199576;R-HSA-199583
R-HSA-877300	Interferon gamma signaling	24	252	0.0166425	1.11022e-16	3.33067e-15	2	18	0.00129199	9606	Homo sapiens	HLA-A;B2M		R-HSA-1031716;R-HSA-1031713
R-HSA-909733	Interferon alpha/beta signaling	24	190	0.0125479	1.11022e-16	3.33067e-15	2	25	0.00179443	9606	Homo sapiens	HLA-A;PSMB8		R-HSA-1015702;R-HSA-1015699
R-HSA-9705671	SARS-CoV-2 activates/modulates innate and adaptive immune responses	22	227	0.0149914	1.11022e-16	3.33067e-15	3	47	0.00337353	9606	Homo sapiens	HLA-A;B2M		R-HSA-9755328;R-HSA-9755359;R-HSA-983426
R-HSA-913531	Interferon Signaling	26	397	0.0262185	1.11022e-16	3.33067e-15	4	74	0.00531151	9606	Homo sapiens	HLA-A;B2M;PSMB8		R-HSA-1015702;R-HSA-1031716;R-HSA-1015699;R-HSA-1031713
R-HSA-9705683	SARS-CoV-2-host interactions	22	315	0.0208031	1.11022e-16	3.33067e-15	3	67	0.00480907	9606	Homo sapiens	HLA-A;B2M		R-HSA-9755328;R-HSA-9755359;R-HSA-983426
R-HSA-9694516	SARS-CoV-2 Infection	23	422	0.0278695	5.55112e-16	1.4988e-14	4	194	0.0139248	9606	Homo sapiens	DDX5;HLA-A;B2M		R-HSA-9755328;R-HSA-9694406;R-HSA-9755359;R-HSA-983426
R-HSA-9679506	SARS-CoV Infections	26	596	0.0393607	9.99201e-16	2.498e-14	7	340	0.0244042	9606	Homo sapiens	IGHM;DDX5;BIN1;IGHD;HLA-A;B2M		R-HSA-9755328;R-HSA-9682631;R-HSA-9694406;R-HSA-9679787;R-HSA-9755359;R-HSA-983426;R-HSA-9691421
R-HSA-1280218	Adaptive Immune System	29	1012	0.066834	6.57474e-13	1.51219e-11	56	265	0.019021	9606	Homo sapiens	IGHM;HSPA5;IGHD;SEC61B;HLA-A;B2M;CTSS;PSMB8;PSMB9		R-HSA-9606162;R-HSA-199043;R-HSA-9606163;R-HSA-199169;R-HSA-199558;R-HSA-983427;R-HSA-199566;R-HSA-983426;R-HSA-2130349;R-HSA-9691421;R-HSA-983425;R-HSA-983424;R-HSA-8850326;R-HSA-1168640;R-HSA-983709;R-HSA-983707;R-HSA-9606151;R-HSA-199062;R-HSA-983703;R-HSA-5690702;R-HSA-199579;R-HSA-983700;R-HSA-5690701;R-HSA-199576;R-HSA-199583;R-HSA-9606159;R-HSA-983696;R-HSA-199587;R-HSA-5690740;R-HSA-19895…
R-HSA-1280215	Cytokine Signaling in Immune system	30	1107	0.0731079	9.59677e-13	2.11129e-11	11	725	0.0520385	9606	Homo sapiens	SLA;IGHE;HLA-A;B2M;PSMB8;PSMB9		R-HSA-9706293;R-HSA-209061;R-HSA-5607731;R-HSA-5668481;R-HSA-1015702;R-HSA-1031716;R-HSA-9706319;R-HSA-1015699;R-HSA-6793978;R-HSA-5668520;R-HSA-1031713
R-HSA-3371453	Regulation of HSF1-mediated heat shock response	10	113	0.00746269	1.9863e-09	3.97261e-08	7	14	0.00100488	9606	Homo sapiens	HSPA5;HSPA6;HSPA1A		R-HSA-5251955;R-HSA-5251942;R-HSA-5251959;R-HSA-3371467;R-HSA-5252041;R-HSA-3371518;R-HSA-5252079
R-HSA-5663205	Infectious disease	30	1581	0.104412	5.67991e-09	1.07918e-07	18	836	0.0600057	9606	Homo sapiens	IGHM;DDX5;BIN1;IGHD;HLA-A;B2M;GNG11;PSMB8;HSPA1A;PSMB9		R-HSA-9660819;R-HSA-182243;R-HSA-182279;R-HSA-192746;R-HSA-9755359;R-HSA-9660824;R-HSA-182286;R-HSA-983426;R-HSA-9691421;R-HSA-9660828;R-HSA-9637635;R-HSA-9755328;R-HSA-9682631;R-HSA-182263;R-HSA-9694406;R-HSA-9679787;R-HSA-180603;R-HSA-180573
R-HSA-3371556	Cellular response to heat stress	10	135	0.0089156	1.0569e-08	1.90241e-07	12	29	0.00208154	9606	Homo sapiens	HSPA5;HSPA6;HSPA1A		R-HSA-3371554;R-HSA-4793819;R-HSA-5251955;R-HSA-5251942;R-HSA-5251959;R-HSA-3371467;R-HSA-5252041;R-HSA-5082356;R-HSA-5082369;R-HSA-5082384;R-HSA-3371518;R-HSA-5252079
R-HSA-3371568	Attenuation phase	7	47	0.00310395	1.78867e-08	3.04074e-07	3	5	0.000358886	9606	Homo sapiens	HSPA6;HSPA1A		R-HSA-3371554;R-HSA-5082369;R-HSA-5082384
R-HSA-3371571	HSF1-dependent transactivation	7	59	0.00389645	8.28973e-08	1.32416e-06	4	8	0.000574218	9606	Homo sapiens	HSPA6;HSPA1A		R-HSA-3371554;R-HSA-5082356;R-HSA-5082369;R-HSA-5082384
R-HSA-168256	Immune System	38	2698	0.17818	8.82775e-08	1.32416e-06	102	1644	0.118002	9606	Homo sapiens	IGHM;HSPA5;HSPA6;SLA;HLA-A;PSMB8;CTSS;PSMB9;IGHD;IGHE;SEC61B;YPEL5;B2M;HSPA1A		R-HSA-199169;R-HSA-2395439;R-HSA-8850326;R-HSA-1168640;R-HSA-5690702;R-HSA-5690701;R-HSA-5690740;R-HSA-198955;R-HSA-1031716;R-HSA-198958;R-HSA-1031713;R-HSA-2395412;R-HSA-2130706;R-HSA-8850356;R-HSA-2272795;R-HSA-8951499;R-HSA-2730860;R-HSA-1112666;R-HSA-2730851;R-HSA-1678920;R-HSA-6800434;R-HSA-983150;R-HSA-8863973;R-HSA-983148;R-HSA-983146;R-HSA-983145;R-HSA-5607731;R-HSA-2130504;R-HSA-983142;R…
R-HSA-3371511	HSF1 activation	6	43	0.00283978	2.84304e-07	4.26456e-06	1	7	0.00050244	9606	Homo sapiens	HSPA6;HSPA1A		R-HSA-4793819
R-HSA-1643685	Disease	31	2656	0.175406	0.000111885	0.00156639	21	1720	0.123457	9606	Homo sapiens	IGHM;DDX5;BIN1;IGHD;TCF4;HLA-A;B2M;GNG11;PSMB8;HSPA1A;PSMB9		R-HSA-9660819;R-HSA-182243;R-HSA-182279;R-HSA-192746;R-HSA-9755359;R-HSA-9660824;R-HSA-182286;R-HSA-983426;R-HSA-8866858;R-HSA-9691421;R-HSA-9660828;R-HSA-9637635;R-HSA-5387392;R-HSA-9755328;R-HSA-9682631;R-HSA-182263;R-HSA-5334052;R-HSA-9694406;R-HSA-9679787;R-HSA-180603;R-HSA-180573
R-HSA-164940	Nef mediated downregulation of MHC class I complex cell surface expression	2	11	0.000726456	0.00207014	0.0269118	4	4	0.000287109	9606	Homo sapiens	HLA-A;B2M		R-HSA-182243;R-HSA-182279;R-HSA-182263;R-HSA-182286
R-HSA-381183	ATF6 (ATF6-alpha) activates chaperone genes	2	15	0.000990622	0.0037899	0.0492688	1	5	0.000358886	9606	Homo sapiens	HSPA5		R-HSA-1791150
R-HSA-450408	AUF1 (hnRNP D0) binds and destabilizes mRNA	3	56	0.00369832	0.00482232	0.0578678	3	4	0.000287109	9606	Homo sapiens	PSMB8;HSPA1A;PSMB9		R-HSA-450551;R-HSA-450580;R-HSA-450466
R-HSA-381033	ATF6 (ATF6-alpha) activates chaperones	2	17	0.00112271	0.00483019	0.0579623	2	10	0.000717772	9606	Homo sapiens	HSPA5		R-HSA-381158;R-HSA-1791150
R-HSA-418597	G alpha (z) signalling events	3	63	0.00416061	0.00666282	0.073291	8	13	0.000933104	9606	Homo sapiens	RGS2;RGS1;GNG11		R-HSA-392133;R-HSA-749453;R-HSA-750988;R-HSA-8982018;R-HSA-751024;R-HSA-8982021;R-HSA-8981892;R-HSA-749446
R-HSA-2262752	Cellular responses to stress	13	1005	0.0663717	0.00706458	0.0777104	28	450	0.0322997	9606	Homo sapiens	HSPA5;HSPA6;PSMB8;HSPA1A;PSMB9		R-HSA-8932355;R-HSA-5082369;R-HSA-3371518;R-HSA-3371554;R-HSA-4793819;R-HSA-5252041;R-HSA-381086;R-HSA-3371503;R-HSA-5082384;R-HSA-5251955;R-HSA-381158;R-HSA-9762096;R-HSA-381217;R-HSA-5251959;R-HSA-5618098;R-HSA-5618110;R-HSA-5618105;R-HSA-3371422;R-HSA-5618107;R-HSA-5618085;R-HSA-3371590;R-HSA-1791150;R-HSA-5251942;R-HSA-3371467;R-HSA-5082356;R-HSA-1234159;R-HSA-9755306;R-HSA-5252079
R-HSA-164938	Nef-mediates down modulation of cell surface receptors by recruiting them to clathrin adapters	2	22	0.00145291	0.00793372	0.0814636	4	15	0.00107666	9606	Homo sapiens	HLA-A;B2M		R-HSA-182243;R-HSA-182279;R-HSA-182263;R-HSA-182286
R-HSA-8953897	Cellular responses to stimuli	13	1023	0.0675604	0.00814636	0.0814636	28	481	0.0345248	9606	Homo sapiens	HSPA5;HSPA6;PSMB8;HSPA1A;PSMB9		R-HSA-8932355;R-HSA-5082369;R-HSA-3371518;R-HSA-3371554;R-HSA-4793819;R-HSA-5252041;R-HSA-381086;R-HSA-3371503;R-HSA-5082384;R-HSA-5251955;R-HSA-381158;R-HSA-9762096;R-HSA-381217;R-HSA-5251959;R-HSA-5618098;R-HSA-5618110;R-HSA-5618105;R-HSA-3371422;R-HSA-5618107;R-HSA-5618085;R-HSA-3371590;R-HSA-1791150;R-HSA-5251942;R-HSA-3371467;R-HSA-5082356;R-HSA-1234159;R-HSA-9755306;R-HSA-5252079

## Sheet: DElist_AvsB_bulkRNAseq
Supplementary Data 6. Differential gene expression analysis (Gene list from bulk RNA-seq dataset)
*Wald test (2-sided)
**Benjamini-Hochberg correction for multiple testing
Comparison: Whole tissue or unfractionated cell suspensions from type A vs. type B samples
Genename	baseMean	log2FoldChange	lfcSE	stat	pvalue*	padj**
DNER	9066.55	10.4301	1.22788	8.49435	1.99e-17	2.79e-14
MAPK10	2262.61	7.23606	0.623879	11.5985	4.19e-31	5.88e-27
LHX8	204.632	7.08319	1.36641	5.18378	2.17e-07	2.44e-05
MUC16	6224.87	6.94117	0.915854	7.57891	3.48e-14	3.05e-11
GRIN2A	150.13	5.97577	0.84921	7.03686	1.97e-12	1.06e-09
RGS20	39.576	5.91073	0.898429	6.57897	4.74e-11	1.8e-08
MTUS2	247.21	5.88819	1.12777	5.2211	1.78e-07	2.06e-05
SLC8A3	497.938	5.6895	0.88657	6.41742	1.39e-10	4.94e-08
TMEM132B	806.181	5.43207	1.02533	5.29787	1.17e-07	1.51e-05
C3orf67	655.352	5.39951	0.582429	9.27068	1.85e-20	4.32e-17
STXBP6	849.098	5.36155	1.06346	5.04161	4.62e-07	4.73e-05
SCN7A	55.5512	5.28805	1.1795	4.48331	7.35e-06	0.000444235
FAM106A	233.831	5.18445	0.68957	7.51839	5.55e-14	4.57e-11
PADI2	1845.98	5.09756	0.595477	8.56046	1.12e-17	1.75e-14
TRIM55	168.55	5.06092	0.759923	6.65979	2.74e-11	1.13e-08
NLRP4	3460.78	4.94584	0.530783	9.31801	1.19e-20	3.32e-17
MYO3B	333.463	4.63014	0.623782	7.42269	1.15e-13	8.05e-11
CAMK2B	1076.82	4.57377	0.840198	5.44368	5.22e-08	7.96e-06
GLI3	267.552	4.51337	1.0956	4.11952	3.8e-05	0.00155775
C2orf88	1265.91	4.49267	0.471769	9.52302	1.68e-21	5.9e-18
TBX10	101.701	4.48599	1.05689	4.24452	2.19e-05	0.00104842
MMP7	315.379	4.34386	1.05097	4.13321	3.58e-05	0.00150192
GSX2	72.1333	4.33368	0.953199	4.54646	5.46e-06	0.000350935
MMP20	18.5272	4.28119	1.13411	3.77492	0.000160057	0.00477732
MYH11	7310.94	4.26297	0.721159	5.91128	3.39e-09	7.31e-07
PXDNL	1062.5	4.17357	0.77544	5.3822	7.36e-08	1.02e-05
CCDC144A	1282.96	4.15087	0.80478	5.15777	2.5e-07	2.74e-05
PPM1E	130.004	4.12766	0.895452	4.60958	4.03e-06	0.000277349
TMEM52B	24.5901	4.0895	1.0869	3.76253	0.000168201	0.00494482
KIAA1456	156.585	3.89336	0.970067	4.01349	5.98e-05	0.00224318
RYR2	132.753	3.82977	0.888106	4.31229	1.62e-05	0.000839174
PTPRN	26.1902	3.79579	0.770901	4.92383	8.49e-07	7.53e-05
PHOSPHO1	28.4938	3.78492	0.879023	4.30583	1.66e-05	0.000851423
EYA2	428.002	3.64348	1.04748	3.47832	0.000504563	0.0113027
KCNIP2	2949.14	3.4739	0.59148	5.87323	4.27e-09	8.81e-07
EEPD1	5127.36	3.44528	0.3504	9.83242	8.16e-23	5.72e-19
BAIAP2L1	2812.23	3.38131	0.627375	5.38962	7.06e-08	1.01e-05
LRRC4	3942.81	3.27785	0.567312	5.77785	7.57e-09	1.45e-06
SHROOM3	133.559	3.22498	0.761054	4.23752	2.26e-05	0.00107082
RASL11A	5042.37	3.2112	0.43195	7.43419	1.05e-13	7.76e-11
ACY3	3451.7	3.15996	0.826586	3.82291	0.000131886	0.00413745
LTF	4114.93	3.14897	0.872651	3.6085	0.000307967	0.00797639
FNDC1	1963.39	3.13238	0.597804	5.23981	1.61e-07	1.93e-05
MYOM2	239.754	3.10625	0.619033	5.01791	5.22e-07	5.09e-05
NTN1	276.555	3.0757	0.939846	3.27255	0.00106581	0.0197512
ALOX15	580.051	3.03506	0.654674	4.63598	3.55e-06	0.000249079
NLRP11	566.505	3.0198	0.63458	4.75874	1.95e-06	0.000148963
RGS7	285.643	3.01177	0.89351	3.37071	0.000749737	0.0154158
RIN2	546.76	2.991	0.724244	4.12982	3.63e-05	0.00151968
ZNF300	522.851	2.99063	0.67323	4.44222	8.9e-06	0.000515934
NTF3	35.7423	2.98785	0.959675	3.1134	0.00184944	0.0299824
PCDHGC3	4419.47	2.97808	0.480745	6.19472	5.84e-10	1.64e-07
KIAA1211	1572.82	2.97063	0.473681	6.27138	3.58e-10	1.14e-07
KCNMA1	2862.86	2.91409	0.641709	4.54114	5.59e-06	0.000358104
SULT1A1	4340.18	2.90938	0.415936	6.99477	2.66e-12	1.38e-09
PROX1	475.124	2.90713	0.687188	4.23047	2.33e-05	0.00109369
SH3RF1	883.408	2.86544	0.458736	6.24639	4.2e-10	1.3e-07
KCNK10	16.8446	2.82495	0.726598	3.88791	0.000101111	0.00337589
CX3CR1	1924.14	2.81353	0.672922	4.18107	2.9e-05	0.00127546
ETV7	1767.13	2.78474	0.33472	8.31962	8.82e-17	1.03e-13
GDPD5	2553.73	2.78124	0.537039	5.17885	2.23e-07	2.48e-05
PID1	908.225	2.77084	0.566893	4.88777	1.02e-06	8.72e-05
SLC1A1	1298.41	2.73951	0.559647	4.89507	9.83e-07	8.51e-05
CMPK2	998.304	2.73802	0.397756	6.88366	5.83e-12	2.92e-09
RAPH1	1263.66	2.72566	0.617874	4.41136	1.03e-05	0.000577202
ASB13	7902.55	2.72012	0.310727	8.75407	2.06e-18	4.12e-15
GSTA4	573.745	2.71586	0.670297	4.05173	5.08e-05	0.00196947
FAM149A	325.665	2.70686	0.739118	3.66229	0.000249972	0.0067671
XIRP1	15.0521	2.70348	0.789055	3.42622	0.000612049	0.013184
NGEF	25.6662	2.69151	0.875776	3.07328	0.00211718	0.0333587
IL5RA	57.2971	2.69057	0.552002	4.87421	1.09e-06	9.12e-05
ENPP3	1689.5	2.69049	0.565459	4.75806	1.95e-06	0.000148963
ADAM23	379.835	2.68705	0.690646	3.89063	0.0001	0.00334624
LSAMP	572.969	2.67056	0.711618	3.7528	0.000174872	0.00509492
SORCS3	38.2674	2.66973	0.666582	4.0051	6.2e-05	0.00230584
NLRP7	44.8623	2.65901	0.895852	2.96814	0.0029961	0.0429156
TLE1	839.511	2.65739	0.581894	4.5668	4.95e-06	0.000327577
SLC12A8	392.015	2.64805	0.65307	4.05476	5.02e-05	0.00194943
TPTE2	22.4142	2.64266	0.59946	4.4084	1.04e-05	0.000577202
EFNB2	1045.89	2.60677	0.580194	4.49293	7.02e-06	0.000432059
MACC1	339.796	2.60301	0.591506	4.40066	1.08e-05	0.000595826
SDR16C5	59.0569	2.59842	0.892248	2.91222	0.00358874	0.0481117
CUX2	168.065	2.57029	0.707891	3.63091	0.000282424	0.00745948
IL4I1	7084.52	2.56147	0.526837	4.86198	1.16e-06	9.59e-05
ARHGAP44	3145.09	2.55029	0.542041	4.70498	2.54e-06	0.00018543
GNG3	18.5041	2.54588	0.594156	4.28487	1.83e-05	0.000912491
GALNT14	725.423	2.53502	0.61033	4.15353	3.27e-05	0.00141237
SCARA5	453.779	2.53233	0.425423	5.95251	2.64e-09	5.88e-07
GPER1	372.65	2.51491	0.750659	3.35027	0.000807339	0.0162196
CCR9	44.76	2.49586	0.74227	3.36246	0.0007725	0.0156092
PRUNE2	540.384	2.4915	0.68802	3.62126	0.000293174	0.00765326
DHRS9	2509.25	2.48295	0.669768	3.70717	0.000209586	0.00591354
PLEKHA6	222.971	2.48278	0.489469	5.0724	3.93e-07	4.18e-05
C6orf222	45.9168	2.47697	0.748234	3.31043	0.000931538	0.0176676
NTNG1	569.79	2.4668	0.64276	3.83783	0.000124127	0.00397404
CHRNA1	19.6671	2.45699	0.46598	5.27273	1.34e-07	1.67e-05
PDGFD	4179.3	2.44658	0.456522	5.35918	8.36e-08	1.14e-05
HCAR1	12.6877	2.43262	0.666559	3.64952	0.00026273	0.00701764
RSAD2	722.732	2.42272	0.480401	5.04312	4.58e-07	4.72e-05
LMO2	18509.2	2.41944	0.424132	5.70445	1.17e-08	2.13e-06
SHD	51.0791	2.40622	0.659758	3.64713	0.00026519	0.0070699
SOX9	1212.68	2.38737	0.423943	5.63136	1.79e-08	3.1e-06
TRPC6	75.5723	2.36627	0.678854	3.48569	0.000490873	0.0111204
FSBP	30.2369	2.35906	0.517714	4.55669	5.2e-06	0.00034052
SHISA3	276.348	2.32388	0.762261	3.04866	0.00229863	0.0353828
SPOCK1	94.7957	2.32158	0.540051	4.29882	1.72e-05	0.000872412
TMEM200C	100.014	2.31701	0.628091	3.68897	0.00022516	0.00622764
ATP1A2	42.1059	2.31497	0.650053	3.5612	0.000369159	0.00901866
MAP2	320.724	2.31237	0.55248	4.18544	2.85e-05	0.00126252
CREB5	219.851	2.30206	0.520927	4.41916	9.91e-06	0.000562536
ULBP1	61.2354	2.29972	0.51269	4.4856	7.27e-06	0.000441392
DSC3	85.4956	2.28852	0.625388	3.65937	0.000252835	0.00681828
SHCBP1	4615.35	2.26596	0.368994	6.14093	8.2e-10	2.09e-07
BTNL9	11362.4	2.26081	0.489164	4.62178	3.8e-06	0.000265434
PCDHGA12	549.306	2.2408	0.588604	3.80698	0.000140677	0.0043644
TPPP	123.677	2.23757	0.554904	4.03236	5.52e-05	0.00211568
PCDHGB4	286.735	2.23357	0.579358	3.85525	0.000115613	0.00377033
NTM	58.946	2.2188	0.564079	3.93349	8.37e-05	0.00293512
ARHGEF37	743.709	2.21807	0.604371	3.67004	0.00024251	0.00664203
MYRFL	90.0368	2.21775	0.706175	3.14051	0.00168655	0.0283579
SULT1A2	65.7536	2.19504	0.353292	6.2131	5.19e-10	1.52e-07
COBL	13.8793	2.18384	0.664472	3.28659	0.0010141	0.0190371
NANOS1	174.996	2.17062	0.497363	4.36426	1.28e-05	0.000680102
TEKT5	46.8937	2.15908	0.392496	5.5009	3.78e-08	6.16e-06
SLC6A9	158.639	2.15502	0.516614	4.17143	3.03e-05	0.00131824
TTLL9	125.593	2.15137	0.639515	3.36407	0.000768017	0.0155634
GPC5	8.28858	2.12491	0.662002	3.20983	0.00132815	0.0234272
PTAFR	6146.28	2.11468	0.34038	6.21268	5.21e-10	1.52e-07
PTPRS	1956.58	2.09831	0.667342	3.14428	0.00166494	0.0280957
VCL	12371.4	2.08928	0.352739	5.92301	3.16e-09	6.93e-07
CADM3	1439.32	2.07265	0.615581	3.36699	0.000759947	0.0154581
NDUFA4L2	418.357	2.05121	0.538587	3.8085	0.000139811	0.00435681
CCDC78	499.35	2.04553	0.310306	6.59195	4.34e-11	1.69e-08
C7orf50	4273.46	2.03927	0.402053	5.07214	3.93e-07	4.18e-05
S1PR2	1911.53	2.03602	0.330023	6.16933	6.86e-10	1.81e-07
ADARB1	9103.77	2.00675	0.377614	5.3143	1.07e-07	1.4e-05
SYT17	3355.39	2.00547	0.382312	5.24563	1.56e-07	1.88e-05
MST1R	365.292	1.99913	0.371693	5.37844	7.51e-08	1.03e-05
NINL	476.972	1.98565	0.592902	3.34904	0.000810932	0.0162685
KCNK17	19.8175	1.98549	0.637344	3.11526	0.00183783	0.0298918
ENO4	69.2435	1.982	0.409851	4.83589	1.33e-06	0.000107442
PKD1L1	327.623	1.97971	0.436206	4.53848	5.67e-06	0.000359534
SYBU	3559.91	1.97124	0.546821	3.60491	0.000312265	0.00804943
KIAA0319	73.3713	1.96564	0.58979	3.33278	0.000859843	0.0167985
DOK7	1795.25	1.96458	0.473855	4.14595	3.38e-05	0.00143712
ATF5	12176.7	1.95078	0.447489	4.35939	1.3e-05	0.000692791
HTR3A	14570.3	1.94587	0.43463	4.47708	7.57e-06	0.000455412
ATRNL1	69.4721	1.93739	0.63298	3.06074	0.00220792	0.0344018
ANK3	1272.44	1.91714	0.35599	5.38538	7.23e-08	1.02e-05
PCDHGC5	181.089	1.9126	0.488461	3.91557	9.02e-05	0.00309986
CPS1	73.4116	1.90984	0.537474	3.55337	0.000380329	0.00922727
CRIP3	739.797	1.90008	0.393437	4.82944	1.37e-06	0.000108474
KCNN3	1253.53	1.89159	0.583473	3.24195	0.00118714	0.0213976
AMH	1190.54	1.88398	0.561773	3.35364	0.000797569	0.0160463
HOXA2	55.7236	1.88281	0.483416	3.8948	9.83e-05	0.00330496
HOXA3	426.486	1.8776	0.448669	4.18481	2.85e-05	0.00126252
ARHGAP10	1382.41	1.87724	0.448393	4.18659	2.83e-05	0.00126061
MARCKSL1	44150.6	1.8708	0.299616	6.244	4.27e-10	1.3e-07
P2RY12	1265.82	1.86536	0.417563	4.46726	7.92e-06	0.000470759
CHAC1	64.6514	1.86314	0.535612	3.47853	0.000504171	0.0113027
C15orf62	377.261	1.86149	0.300009	6.20476	5.48e-10	1.57e-07
ILDR1	1538.73	1.86031	0.332156	5.60072	2.13e-08	3.56e-06
HOPX	1549.82	1.85952	0.490637	3.79002	0.000150635	0.00457221
KRT5	114.193	1.83751	0.61547	2.98554	0.0028308	0.041051
ATP10D	2654.91	1.83683	0.364453	5.03996	4.66e-07	4.73e-05
SEMA3C	103.436	1.82046	0.586172	3.10568	0.00189843	0.0305295
PLD4	1293.49	1.80635	0.510559	3.53799	0.000403191	0.00948581
CALCB	9.57032	1.7794	0.608388	2.92477	0.00344711	0.0467493
PARM1	10233.4	1.77378	0.327513	5.41591	6.1e-08	9.1e-06
CD163	654.293	1.77132	0.491686	3.60254	0.000315125	0.0080934
SCIMP	13416.1	1.76089	0.280162	6.28527	3.27e-10	1.07e-07
CHODL	40.6202	1.76006	0.352116	4.99852	5.78e-07	5.51e-05
ZDHHC11B	65.6408	1.75739	0.516534	3.40228	0.00066825	0.0140915
SPATA18	99.3298	1.75675	0.407564	4.31036	1.63e-05	0.000843388
PRICKLE1	932.373	1.74807	0.484613	3.60715	0.000309573	0.00799475
EFCAB5	300.708	1.74369	0.304143	5.73313	9.86e-09	1.82e-06
FSCN2	46.413	1.73279	0.402598	4.30402	1.68e-05	0.000855265
ALDH2	4957.32	1.70556	0.405099	4.21024	2.55e-05	0.00116347
TREM1	62.7266	1.69003	0.565523	2.98844	0.00280406	0.0407475
METRNL	1146.63	1.68945	0.401309	4.20985	2.56e-05	0.00116347
HS2ST1	5200.1	1.68166	0.263074	6.39237	1.63e-10	5.59e-08
SGK1	8137.28	1.67808	0.345863	4.85185	1.22e-06	0.000100304
KIRREL3	75.9518	1.67698	0.535897	3.1293	0.00175222	0.0291131
ATAD3C	196.244	1.65537	0.451987	3.66242	0.000249843	0.0067671
PIP4K2A	19827.4	1.6474	0.18998	8.67147	4.27e-18	7.48e-15
DEF8	15782.3	1.63699	0.305544	5.35762	8.43e-08	1.14e-05
SAMD15	111.446	1.63369	0.259804	6.28816	3.21e-10	1.07e-07
WFIKKN1	182.56	1.61745	0.464531	3.48191	0.000497847	0.011188
MED12L	908.944	1.61731	0.352434	4.58898	4.45e-06	0.000301745
KCNH8	1708.17	1.5989	0.447949	3.56937	0.000357835	0.00881885
PCDHGA8	76.4997	1.59557	0.542829	2.93936	0.00328893	0.0454391
KCNMB4	1172.54	1.59519	0.480477	3.32001	0.000900127	0.0173386
PPP1R3G	76.8583	1.59505	0.462	3.45248	0.000555455	0.0122471
SLC7A11	38.7001	1.58502	0.503687	3.14682	0.00165054	0.0279091
RPRD1B	5098.56	1.56176	0.260247	6.00108	1.96e-09	4.43e-07
IL17C	19.01	1.5582	0.420981	3.70135	0.000214452	0.00599055
FAM3C	3024.62	1.55632	0.339723	4.58113	4.62e-06	0.000310293
GCNT1	3489.67	1.54867	0.340577	4.54719	5.44e-06	0.000350935
CCDC24	914.196	1.53838	0.399326	3.85243	0.000116952	0.00380513
SLC8A1	665.524	1.53029	0.431889	3.54326	0.000395216	0.00936167
GDF7	766.457	1.52494	0.419318	3.6367	0.000276152	0.00733423
GREB1	72.7361	1.52484	0.429956	3.54649	0.000390399	0.00932879
HAGHL	1237.27	1.52112	0.261272	5.82199	5.82e-09	1.16e-06
ABTB2	1610.33	1.52106	0.455171	3.34174	0.000832562	0.0165135
RRAS2	1258.53	1.52086	0.226899	6.70283	2.04e-11	9.42e-09
BCAR3	2013.1	1.51764	0.430446	3.52573	0.00042231	0.00980474
VAT1L	116.84	1.48969	0.49257	3.02432	0.0024919	0.0376957
NPIPB6	40.5843	1.48792	0.333015	4.46803	7.89e-06	0.000470759
GCHFR	2986.59	1.48383	0.400675	3.70332	0.000212792	0.00595606
TESK2	1007.07	1.48183	0.205399	7.21436	5.42e-13	3.3e-10
SYNGR3	429.381	1.47532	0.415491	3.55079	0.000384076	0.00925503
FAM208B	10972.4	1.47297	0.222898	6.60826	3.89e-11	1.56e-08
RHBDF1	228.154	1.46714	0.440388	3.33146	0.000863912	0.0168259
AXL	312.935	1.45748	0.375619	3.88021	0.000104367	0.00344641
ATP8A1	12193.8	1.45407	0.247113	5.88423	4e-09	8.37e-07
PCDHGA10	208.838	1.45182	0.289306	5.01829	5.21e-07	5.09e-05
SNX22	8164.19	1.44933	0.277958	5.21421	1.85e-07	2.12e-05
TOX	15441.6	1.43864	0.177764	8.09294	5.82e-16	6.28e-13
ITPRIPL2	1650.87	1.43673	0.337539	4.25648	2.08e-05	0.00100421
QPCT	1396.32	1.4327	0.457172	3.13382	0.00172544	0.0287022
TGM2	3639.64	1.42928	0.421263	3.39284	0.000691726	0.0144994
TRIM7	66.494	1.42914	0.42807	3.33855	0.000842155	0.0166355
DAAM1	6580.08	1.42649	0.311767	4.57549	4.75e-06	0.000315753
LRRC24	496.758	1.42316	0.283474	5.02044	5.16e-07	5.09e-05
PLEKHG7	552.076	1.40965	0.310476	4.54027	5.62e-06	0.000358104
SPRED2	6452.57	1.40712	0.311013	4.5243	6.06e-06	0.000382756
TSPYL5	1402.75	1.39253	0.471208	2.95524	0.0031243	0.0439439
C12orf74	184.916	1.38792	0.28056	4.94696	7.54e-07	6.95e-05
PTK6	44.7915	1.37086	0.412437	3.3238	0.000887989	0.0172231
NET1	3159.39	1.35655	0.251201	5.40026	6.65e-08	9.65e-06
ZFAND4	3568.91	1.35631	0.187331	7.24017	4.48e-13	2.99e-10
NLK	6352.47	1.35541	0.290568	4.6647	3.09e-06	0.0002234
CRB2	387.828	1.3515	0.355763	3.79888	0.000145351	0.00445036
CDK14	8548.91	1.3355	0.296591	4.50282	6.71e-06	0.000416081
SSBP3	3354.1	1.32762	0.303569	4.37338	1.22e-05	0.000664004
ZMIZ1	9464.66	1.32004	0.229972	5.74002	9.47e-09	1.79e-06
HEG1	4816.1	1.31892	0.396984	3.32236	0.000892593	0.0172884
AMFR	18135.2	1.31398	0.196302	6.69367	2.18e-11	9.54e-09
ME1	126.731	1.31201	0.401311	3.26931	0.00107811	0.0198404
N4BP3	1981.69	1.30728	0.267447	4.88801	1.02e-06	8.72e-05
APC2	44.7328	1.30159	0.368552	3.53163	0.000413003	0.00966698
NUGGC	8554.32	1.30092	0.250259	5.19831	2.01e-07	2.28e-05
RHOB	3940.62	1.30065	0.429848	3.02585	0.00247938	0.0375468
SOGA1	6857.48	1.29622	0.305134	4.24804	2.16e-05	0.00103744
NELL2	2858.69	1.29594	0.436317	2.97018	0.00297621	0.0427179
PRKCD	8705.62	1.29542	0.252453	5.13132	2.88e-07	3.13e-05
OLFML2A	708.327	1.29451	0.414817	3.12068	0.00180432	0.0296971
PITPNC1	8672.82	1.27848	0.259819	4.92067	8.62e-07	7.61e-05
CAMK1	1466.57	1.27724	0.404889	3.15453	0.00160755	0.0273244
SNTA1	1622.03	1.27323	0.292593	4.35153	1.35e-05	0.000715382
SH2B2	1471.91	1.27012	0.259384	4.89668	9.75e-07	8.49e-05
FAM129A	7294.13	1.26965	0.408804	3.10576	0.00189788	0.0305295
FAM167B	211.789	1.2641	0.43435	2.91032	0.00361059	0.0483585
C2orf81	293.718	1.25906	0.331582	3.79714	0.000146377	0.00447201
BRIP1	1125.89	1.25375	0.272823	4.59548	4.32e-06	0.000293905
TRERF1	5736.05	1.2391	0.230101	5.38501	7.24e-08	1.02e-05
TRIM9	122.542	1.23711	0.418471	2.95626	0.00311394	0.0439304
SCARB1	6487.59	1.23689	0.365319	3.38578	0.000709773	0.0147236
SLC30A4	6780.08	1.23275	0.321377	3.83585	0.00012513	0.00398796
CCDC138	960.091	1.23239	0.246201	5.00563	5.57e-07	5.35e-05
EXT1	2200.66	1.23105	0.302735	4.06642	4.77e-05	0.00188585
ZC3H12D	9848.88	1.22759	0.183221	6.70006	2.08e-11	9.42e-09
DENND3	29432.3	1.21912	0.247485	4.92604	8.39e-07	7.53e-05
RHBDF2	15891.5	1.21009	0.213577	5.66582	1.46e-08	2.6e-06
TNKS	7751.38	1.20321	0.220326	5.46105	4.73e-08	7.37e-06
MANSC4	26.5738	1.1993	0.403957	2.96889	0.00298878	0.0428544
DGKD	29741.5	1.18691	0.286105	4.14852	3.35e-05	0.00143505
SLC25A42	3535.86	1.18555	0.216735	5.47007	4.5e-08	7.09e-06
UPP1	1074.89	1.18228	0.401276	2.9463	0.00321601	0.0448373
FOXD4	51.3673	1.17999	0.38504	3.06459	0.00217968	0.0340754
CUX1	8329.51	1.17979	0.267586	4.40902	1.04e-05	0.000577202
CPNE3	13065.2	1.1797	0.27499	4.28997	1.79e-05	0.000898174
B4GALT5	3710.1	1.17824	0.228289	5.16116	2.45e-07	2.71e-05
MAP1A	340.311	1.17626	0.403856	2.91257	0.00358469	0.0481034
CRHBP	578.788	1.17314	0.268551	4.3684	1.25e-05	0.000669907
ANGPTL6	820.982	1.16834	0.270807	4.31431	1.6e-05	0.000834618
COBLL1	7337.45	1.16737	0.397941	2.93352	0.00335144	0.0459813
GLIS3	158.305	1.16438	0.385241	3.02248	0.00250715	0.0378855
SH2D3A	1708.66	1.16033	0.192176	6.03786	1.56e-09	3.65e-07
EPS8L2	814.942	1.15956	0.270124	4.29268	1.77e-05	0.000890451
DNASE1	8698.5	1.15952	0.303001	3.82677	0.000129836	0.00409144
RCOR1	4817.22	1.15281	0.205279	5.61581	1.96e-08	3.35e-06
MYO1E	13024.9	1.14104	0.275795	4.13727	3.51e-05	0.00148002
RNGTT	8745.91	1.13825	0.353096	3.22362	0.00126582	0.0224976
LOXL2	1747.54	1.13144	0.312388	3.62192	0.000292429	0.00765326
SLC7A5	6048.57	1.12981	0.275567	4.09995	4.13e-05	0.00167483
EYA3	4028.8	1.11959	0.251547	4.45083	8.55e-06	0.000504005
FBXO10	2620.42	1.11858	0.232474	4.81163	1.5e-06	0.000117231
BCL6	29129.5	1.11831	0.150395	7.43583	1.04e-13	7.76e-11
ATP11A	5544.26	1.11568	0.250936	4.44609	8.74e-06	0.000510941
MEF2B	2400.09	1.10593	0.319901	3.4571	0.000546021	0.0120771
SLC6A16	1887.55	1.10532	0.317172	3.48491	0.000492304	0.0111223
CLIC4	9895.52	1.10247	0.249987	4.41011	1.03e-05	0.000577202
LMO7	5419.52	1.09668	0.339833	3.22712	0.00125045	0.0223092
TXLNB	1582.53	1.09373	0.371229	2.94624	0.00321659	0.0448373
TMED8	12799.4	1.07579	0.167698	6.41505	1.41e-10	4.94e-08
CNNM4	2845.17	1.07132	0.23227	4.61238	3.98e-06	0.000274995
CCDC153	39.8962	1.06425	0.253564	4.19717	2.7e-05	0.00121087
SORL1	33255.7	1.06392	0.248383	4.28338	1.84e-05	0.000915355
RTN2	258.603	1.05059	0.335175	3.13444	0.00172184	0.0287022
USP12	6891	1.04963	0.229982	4.56398	5.02e-06	0.000330453
SPAG1	1612.28	1.04409	0.212021	4.92446	8.46e-07	7.53e-05
SLCO3A1	1362.87	1.03964	0.246941	4.21009	2.55e-05	0.00116347
MAPK13	1744.49	1.03759	0.244655	4.24105	2.22e-05	0.00106116
INF2	9770.05	1.03678	0.318676	3.25341	0.0011403	0.0206861
SLC16A6	201.4	1.03619	0.266784	3.88401	0.000102747	0.00341197
SCRN1	15963.9	1.03542	0.24439	4.23673	2.27e-05	0.00107082
AKT1S1	3027.5	1.03202	0.279268	3.69546	0.000219485	0.00611897
PTPN18	44420.7	1.03128	0.129231	7.9801	1.46e-15	1.46e-12
CCDC126	1210.18	1.025	0.259717	3.94659	7.93e-05	0.00280715
HLA-DOA	4533.01	1.02085	0.319209	3.19805	0.00138359	0.024162
SREBF2	28864.7	1.01841	0.188605	5.39972	6.67e-08	9.65e-06
GSN	9784.97	1.01532	0.232197	4.37266	1.23e-05	0.000664004
LRRC56	242.589	1.01383	0.34372	2.94959	0.00318199	0.0445765
VNN2	8377.74	1.00998	0.239421	4.21845	2.46e-05	0.0011422
NEIL1	12555.5	1.0095	0.316615	3.18842	0.0014305	0.0248266
SLA	11701.1	-1.00689	0.216641	-4.64772	3.36e-06	0.000238903
ANKS1B	84.2352	-1.00936	0.293208	-3.44248	0.000576399	0.0126097
GSTM4	1211.17	-1.01169	0.326669	-3.097	0.00195491	0.031152
RASGEF1B	1319.45	-1.0126	0.291353	-3.47551	0.000509889	0.0113675
BEND5	881.168	-1.02091	0.349667	-2.91967	0.00350406	0.0472476
CD69	6478.83	-1.02223	0.347768	-2.9394	0.0032885	0.0454391
CRYL1	812.957	-1.02441	0.230465	-4.44499	8.79e-06	0.000511441
POLR3G	123.09	-1.0277	0.262856	-3.90976	9.24e-05	0.00315988
DOCK7	706.754	-1.03484	0.336761	-3.07293	0.00211967	0.0333604
PTGR1	164.377	-1.03941	0.310816	-3.34414	0.000825383	0.0164408
CCR10	70.568	-1.04008	0.358575	-2.9006	0.00372448	0.0493651
FAM78B	141.492	-1.04056	0.283827	-3.66618	0.000246205	0.00669095
CHRNA5	43.7413	-1.05559	0.363154	-2.90673	0.00365226	0.0485456
AKT3	1168.75	-1.0579	0.316248	-3.34517	0.000822334	0.01643
TET1	247.903	-1.06661	0.267273	-3.99073	6.59e-05	0.00238914
C2CD2	1579.86	-1.07058	0.295368	-3.62457	0.000289439	0.00760075
PDE7B	314.132	-1.07417	0.274991	-3.90619	9.38e-05	0.00318363
IRF4	4017.44	-1.07916	0.303923	-3.55076	0.000384114	0.00925503
PHYH	757.357	-1.0853	0.339339	-3.19827	0.00138255	0.024162
C12orf75	1820.35	-1.08561	0.342291	-3.17161	0.00151596	0.02602
CCDC3	569.52	-1.09934	0.362052	-3.03642	0.00239408	0.0366508
PACSIN3	39.1195	-1.10057	0.310416	-3.54547	0.000391911	0.00933067
LRRC17	45.7242	-1.10074	0.376059	-2.92704	0.00342202	0.0465893
ZNF396	145.469	-1.10308	0.313762	-3.51567	0.000438651	0.0101171
SIT1	8617.39	-1.10498	0.24582	-4.49509	6.95e-06	0.000429595
ACSM3	116.371	-1.10521	0.256581	-4.30747	1.65e-05	0.00084822
KDELC1	83.2789	-1.11173	0.277841	-4.00131	6.3e-05	0.00233693
FXYD6	1548.07	-1.11215	0.329898	-3.37119	0.000748452	0.0154158
NAALADL1	717.699	-1.11263	0.30234	-3.68006	0.000233181	0.00642416
ACP5	5567.23	-1.12117	0.280605	-3.99553	6.45e-05	0.0023684
CXXC5	5359.26	-1.12884	0.277167	-4.07278	4.65e-05	0.00184026
NCR3	242.35	-1.14186	0.389104	-2.93459	0.0033399	0.0459622
FZD3	667.959	-1.14964	0.295766	-3.887	0.00010149	0.00338052
CLTCL1	136.107	-1.15322	0.32461	-3.55264	0.00038139	0.00923703
FOXP1	7207.73	-1.15359	0.303199	-3.80474	0.000141951	0.0043749
KIAA0040	12086.2	-1.17008	0.266762	-4.38624	1.15e-05	0.000631738
CDKN2A	880.517	-1.17056	0.314073	-3.72702	0.000193759	0.00554507
PRTFDC1	107.007	-1.17067	0.285433	-4.10138	4.11e-05	0.00166932
SLC35G1	149.309	-1.17118	0.214769	-5.45321	4.95e-08	7.62e-06
TTC28	1246.19	-1.17266	0.396179	-2.95993	0.00307712	0.0435423
NREP	835.189	-1.17609	0.308918	-3.80712	0.000140594	0.0043644
FMO5	88.4836	-1.17967	0.344994	-3.41938	0.000627641	0.0133996
PPP1R26	781.536	-1.18424	0.394762	-2.99989	0.00270076	0.0397823
PITPNM3	71.0525	-1.19693	0.348957	-3.43004	0.000603502	0.0130399
CCDC13	39.8587	-1.20034	0.317698	-3.77825	0.000157934	0.00473227
IFIT2	654.335	-1.20154	0.291682	-4.11937	3.8e-05	0.00155775
LGALSL	261.434	-1.2041	0.273909	-4.39599	1.1e-05	0.00060638
SMAD6	128.767	-1.20643	0.40927	-2.94775	0.00320098	0.0447108
LIMD1	4147.24	-1.21052	0.299042	-4.04799	5.17e-05	0.00199567
ABCG1	2606.76	-1.21447	0.300252	-4.04484	5.24e-05	0.0020171
UMODL1	15.7882	-1.21629	0.397311	-3.0613	0.00220379	0.0343896
SIRPA	3107.5	-1.22189	0.406224	-3.00793	0.00263034	0.0391119
FXYD7	108.5	-1.22663	0.41972	-2.92251	0.00347227	0.0469996
ZNF358	1199.67	-1.22742	0.285823	-4.29434	1.75e-05	0.000887029
AK8	23.2708	-1.22821	0.380976	-3.22385	0.0012648	0.0224976
PGM5	265.923	-1.22842	0.393535	-3.1215	0.0017993	0.0296585
RAI14	884.117	-1.23112	0.40108	-3.0695	0.0021442	0.0336708
GTSF1L	95.7859	-1.23316	0.272965	-4.51764	6.25e-06	0.000393221
PVALB	236.373	-1.24771	0.378188	-3.29919	0.000969648	0.018276
MMP17	361.565	-1.25536	0.298316	-4.20816	2.57e-05	0.00116837
TGIF1	936.651	-1.2629	0.304563	-4.14661	3.37e-05	0.00143712
PDE4B	4861.44	-1.27302	0.279815	-4.54951	5.38e-06	0.000349091
PTPN12	2950.77	-1.27597	0.305942	-4.17065	3.04e-05	0.00131866
GSTM2	1120.63	-1.28045	0.355656	-3.60025	0.000317915	0.00813525
ISPD	27.9084	-1.28051	0.437366	-2.92778	0.00341396	0.0465247
FCHO2	509.744	-1.29726	0.314468	-4.12525	3.7e-05	0.00152742
SLC2A13	372.943	-1.30096	0.24881	-5.22872	1.71e-07	1.99e-05
TRAM2	2637.28	-1.30322	0.309081	-4.21644	2.48e-05	0.00114487
GLI1	162.555	-1.30528	0.440354	-2.96416	0.00303514	0.0432098
ID3	3087.16	-1.3098	0.349217	-3.75068	0.000176355	0.00512014
SORBS3	2235.63	-1.31279	0.302047	-4.34631	1.38e-05	0.000729874
FSD1L	239.567	-1.31622	0.350572	-3.75449	0.000173698	0.00507451
PHLDB2	354.992	-1.32132	0.411418	-3.21162	0.00131988	0.0233326
NIPAL2	2346.06	-1.32775	0.376152	-3.52983	0.000415826	0.00968627
CPNE2	1387.9	-1.34825	0.394218	-3.42006	0.000626068	0.0133996
PIP5K1B	833.571	-1.35322	0.221459	-6.11047	9.93e-10	2.49e-07
PTPRJ	3669.64	-1.3655	0.348287	-3.92062	8.83e-05	0.00306062
OXTR	44.524	-1.36683	0.384342	-3.55629	0.000376129	0.00914118
CBR3	143.191	-1.3676	0.370557	-3.69065	0.000223681	0.00619922
MAP2K6	972.147	-1.36896	0.388192	-3.5265	0.000421096	0.00979274
DOCK6	992.864	-1.37871	0.359034	-3.84006	0.000123005	0.00396527
LHX2	44.3635	-1.38605	0.41811	-3.31504	0.000916305	0.0175078
MSC	723.965	-1.39438	0.446949	-3.11977	0.00180992	0.0297131
FSD1	247.333	-1.39445	0.467801	-2.98087	0.00287434	0.0414679
PARP15	9862.74	-1.40433	0.470183	-2.98677	0.00281943	0.0409285
DFNA5	695.36	-1.40447	0.366718	-3.82983	0.000128232	0.00407289
SMO	406.758	-1.41056	0.334472	-4.21727	2.47e-05	0.00114442
CCR6	144.592	-1.41218	0.398198	-3.54642	0.000390501	0.00932879
SOCS6	445.392	-1.41547	0.315373	-4.48826	7.18e-06	0.000437814
STEAP1B	101.577	-1.428	0.364201	-3.9209	8.82e-05	0.00306062
CABYR	58.041	-1.43037	0.417013	-3.43004	0.000603498	0.0130399
DOPEY2	2937.74	-1.43864	0.236452	-6.08429	1.17e-09	2.83e-07
PLBD1	446.954	-1.44362	0.493432	-2.92568	0.00343703	0.0466578
JPH4	110.01	-1.44823	0.443712	-3.2639	0.00109891	0.0200998
CD70	768.96	-1.45833	0.426498	-3.41931	0.000627792	0.0133996
ZEB2	4673.7	-1.46295	0.298358	-4.90335	9.42e-07	8.26e-05
MT1F	345.796	-1.46453	0.411353	-3.56028	0.000370455	0.0090346
CCDC50	5269.5	-1.46475	0.243667	-6.0113	1.84e-09	4.23e-07
HPGD	318.516	-1.47176	0.375409	-3.92042	8.84e-05	0.00306062
KREMEN1	370.558	-1.47526	0.505672	-2.91742	0.00352942	0.0474981
GLUL	6687.34	-1.47703	0.34903	-4.23181	2.32e-05	0.00109085
TCF4	13897.2	-1.48387	0.362399	-4.09457	4.23e-05	0.00170922
TCL1A	34534.1	-1.4874	0.399282	-3.72519	0.000195168	0.00557402
MOXD1	352.675	-1.48825	0.498898	-2.98308	0.00285367	0.0412546
ALDH3A1	12.4854	-1.48894	0.456106	-3.26446	0.00109674	0.0200998
CYP2J2	11.4974	-1.4905	0.465266	-3.20355	0.00135744	0.023824
PYHIN1	3326.12	-1.49272	0.284488	-5.24704	1.55e-07	1.88e-05
TCL1B	81.0864	-1.49337	0.501125	-2.98004	0.0028821	0.0415373
FAM189A2	70.8469	-1.49442	0.4384	-3.4088	0.000652497	0.0138009
FAM92A1	151.142	-1.49682	0.307782	-4.86323	1.15e-06	9.58e-05
SIGLEC6	158.058	-1.50093	0.481566	-3.11677	0.00182845	0.0298916
LRRC34	282.367	-1.50926	0.453661	-3.32685	0.000878344	0.0170596
FGL2	3478.06	-1.51504	0.387271	-3.91209	9.15e-05	0.00313723
SPIRE1	330.037	-1.52097	0.342949	-4.43499	9.21e-06	0.000529187
KLRK1	315.187	-1.52125	0.450817	-3.37443	0.0007397	0.0152766
CAMSAP2	408.907	-1.52455	0.420973	-3.62149	0.000292911	0.00765326
MAATS1	30.7735	-1.53994	0.385404	-3.99565	6.45e-05	0.0023684
MDH1B	14.2846	-1.54249	0.403244	-3.8252	0.000130665	0.00410834
BIVM	293.48	-1.55336	0.294206	-5.27983	1.29e-07	1.63e-05
DPF3	1196.66	-1.5554	0.433041	-3.59181	0.000328394	0.00835765
TJP2	1704.06	-1.56484	0.413026	-3.78872	0.000151423	0.00457905
ICA1L	554.074	-1.57054	0.325369	-4.82696	1.39e-06	0.000109217
RHBDL3	9.0929	-1.57389	0.524843	-2.99878	0.00271059	0.0398434
ZNF695	15.316	-1.59189	0.477659	-3.33269	0.000860111	0.0167985
RPS6KA2	1480.85	-1.59653	0.464443	-3.43751	0.000587086	0.012745
SAMD13	15.0847	-1.61121	0.504466	-3.19388	0.00140373	0.0244528
DLGAP3	563.08	-1.61519	0.413261	-3.90839	9.29e-05	0.00316568
STK33	307.869	-1.61981	0.49479	-3.27373	0.00106137	0.0197133
C1orf106	46.2805	-1.62033	0.456981	-3.54573	0.000391529	0.00933067
NYNRIN	290.068	-1.62335	0.497411	-3.2636	0.00110007	0.0200998
YBX3	2435.8	-1.62825	0.443954	-3.6676	0.000244837	0.00668268
EVA1B	583.851	-1.62947	0.369223	-4.41324	1.02e-05	0.000575821
CD1C	8322.43	-1.62961	0.535623	-3.04246	0.00234654	0.0360412
CLECL1	1128.47	-1.63241	0.409432	-3.98702	6.69e-05	0.00241198
KIAA0895	29.2434	-1.63317	0.429349	-3.80383	0.000142478	0.00437639
SLC14A1	505.474	-1.63383	0.356458	-4.58351	4.57e-06	0.000308256
FAM124A	79.5643	-1.63714	0.485648	-3.37104	0.000748846	0.0154158
CLNK	616.029	-1.64563	0.436712	-3.76822	0.000164417	0.00487445
MTSS1	3046.06	-1.65426	0.392739	-4.21211	2.53e-05	0.00116322
TNFSF11	468.219	-1.65997	0.379683	-4.372	1.23e-05	0.000664004
KLHDC9	84.4368	-1.66652	0.40182	-4.14743	3.36e-05	0.00143712
CRYBB1	32.1537	-1.66697	0.531327	-3.13736	0.00170474	0.0284935
RASAL1	403.376	-1.66699	0.467549	-3.56538	0.000363325	0.00892279
CYTH3	1228.57	-1.68172	0.418991	-4.01374	5.98e-05	0.00224318
LDLRAD2	43.0879	-1.68175	0.492617	-3.41391	0.000640373	0.013606
CDKL1	334.738	-1.69453	0.302457	-5.60253	2.11e-08	3.56e-06
SLC26A7	139.171	-1.69942	0.397153	-4.27901	1.88e-05	0.000930209
GNAZ	1012.75	-1.70582	0.459426	-3.71295	0.00020486	0.00580353
ZBED2	1193.7	-1.72652	0.404535	-4.26792	1.97e-05	0.000964061
HDGFRP3	358.651	-1.72908	0.444253	-3.89211	9.94e-05	0.00333387
COL19A1	919.307	-1.74254	0.450349	-3.86931	0.000109143	0.00356971
MSX2	11.2749	-1.74595	0.485333	-3.59744	0.000321369	0.00820868
MYL9	2989.45	-1.77087	0.550139	-3.21896	0.00128658	0.0228087
SNCAIP	127.79	-1.77967	0.501342	-3.54981	0.000385515	0.00927286
EPDR1	207.191	-1.78073	0.406173	-4.38417	1.16e-05	0.000635291
ARHGEF28	88.4136	-1.78501	0.475692	-3.75244	0.000175123	0.00509492
CYB5R2	480.476	-1.78815	0.545072	-3.28059	0.00103592	0.0193174
HS3ST1	556.287	-1.79095	0.523758	-3.41942	0.000627552	0.0133996
ESRRB	9.83756	-1.79595	0.43894	-4.09155	4.28e-05	0.00172171
CXCL3	21.5767	-1.80065	0.542647	-3.31828	0.000905741	0.0173751
TCP10L	14.4031	-1.80502	0.362066	-4.98532	6.19e-07	5.86e-05
EFCAB13	243.066	-1.82462	0.428534	-4.25783	2.06e-05	0.00100159
KANK2	1173.22	-1.82647	0.550079	-3.32038	0.00089895	0.0173386
CLIC6	198.522	-1.83924	0.546361	-3.36634	0.000761719	0.0154581
C16orf74	1115.3	-1.83983	0.48891	-3.76314	0.000167794	0.00494323
CCDC42	24.5139	-1.8602	0.589359	-3.15631	0.00159779	0.0271915
PRDM15	16209.2	-1.8695	0.406636	-4.59748	4.28e-06	0.000292519
FNBP1L	321.719	-1.88651	0.336998	-5.59798	2.17e-08	3.58e-06
TNFRSF21	1357.82	-1.9162	0.458129	-4.18267	2.88e-05	0.00127045
WNK2	765.885	-1.91955	0.614814	-3.12216	0.00179528	0.0296585
SERTAD4	42.0747	-1.93411	0.633936	-3.05096	0.00228109	0.03519
MYO5C	861.364	-1.93534	0.353101	-5.48099	4.23e-08	6.74e-06
TTLL7	71.1093	-1.97566	0.530785	-3.72216	0.000197527	0.00561851
FBXO16	13.524	-2.00091	0.546661	-3.66024	0.000251984	0.00680842
CLEC17A	2079.33	-2.00109	0.433337	-4.61785	3.88e-06	0.000269165
VANGL2	1062.87	-2.00467	0.399124	-5.02266	5.1e-07	5.09e-05
SPTBN2	112.878	-2.00927	0.474167	-4.23748	2.26e-05	0.00107082
GAP43	16.7827	-2.00944	0.631898	-3.18001	0.0014727	0.0253395
SPATA21	10.3969	-2.01597	0.569807	-3.53799	0.000403189	0.00948581
PLEKHH2	214.085	-2.02699	0.559131	-3.62525	0.000288687	0.00760075
ITGB3	25.9231	-2.0843	0.559631	-3.72442	0.000195765	0.00557971
CDCP2	4.97917	-2.09947	0.686233	-3.05941	0.00221776	0.0344776
AKAP12	774.752	-2.10045	0.578387	-3.63157	0.000281707	0.00745948
TFPI2	253.19	-2.16252	0.600429	-3.60162	0.00031624	0.00810718
KIAA1549	81.8954	-2.16751	0.487369	-4.44737	8.69e-06	0.000510038
CDHR3	389.954	-2.26241	0.4556	-4.96579	6.84e-07	6.44e-05
C10orf67	15.7142	-2.27384	0.446746	-5.08978	3.58e-07	3.87e-05
RGS6	96.5134	-2.32184	0.438938	-5.28967	1.23e-07	1.56e-05
MPEG1	16418.6	-2.34192	0.278426	-8.41129	4.06e-17	5.17e-14
CD9	919.646	-2.34464	0.531772	-4.4091	1.04e-05	0.000577202
ADAMTS7	488.656	-2.35283	0.53222	-4.42078	9.83e-06	0.000560608
FAM169A	669.666	-2.37143	0.480775	-4.93251	8.12e-07	7.39e-05
DNAJC12	29.7776	-2.39293	0.495432	-4.82999	1.37e-06	0.000108474
MEGF11	16.1565	-2.42149	0.714584	-3.38867	0.00070232	0.0146339
GCM1	26.2169	-2.43537	0.612512	-3.97603	7.01e-05	0.00251317
CPXM1	867.4	-2.43967	0.485829	-5.02166	5.12e-07	5.09e-05
PRAME	47.4757	-2.45093	0.637016	-3.84752	0.000119321	0.00386429
TAS1R1	87.6359	-2.45551	0.723205	-3.39532	0.000685486	0.0144117
CD72	12800.6	-2.46167	0.256818	-9.58526	9.22e-22	4.31e-18
USP44	277.026	-2.46578	0.471134	-5.23371	1.66e-07	1.97e-05
SPOCK3	5.12046	-2.48818	0.808459	-3.07768	0.00208621	0.0329076
NPTX1	193.367	-2.52425	0.761617	-3.31433	0.000918646	0.0175078
FAM3B	79.0156	-2.55086	0.729684	-3.49585	0.000472558	0.0107576
MMP1	35.818	-2.56477	0.817156	-3.13865	0.00169728	0.02847
CHL1	1094.29	-2.57316	0.538436	-4.77895	1.76e-06	0.000136523
NLRP14	20.6529	-2.59676	0.757893	-3.42629	0.000611896	0.013184
CCL17	1302	-2.60768	0.584591	-4.46069	8.17e-06	0.000483397
FNDC5	37.489	-2.60787	0.728976	-3.57744	0.000346977	0.00866295
CCDC68	35.8155	-2.61694	0.737772	-3.54708	0.00038952	0.00932879
KLHL30	11.9779	-2.66241	0.915116	-2.90937	0.00362156	0.0484006
APCDD1	237.61	-2.67562	0.733103	-3.64971	0.000262534	0.00701764
TBX2	210.857	-2.67695	0.681402	-3.92858	8.54e-05	0.00298068
GTSF1	977.256	-2.71429	0.793082	-3.42246	0.000620562	0.0133264
RGS8	12.0012	-2.71515	0.890345	-3.04955	0.00229188	0.0353176
IGLL1	85.2129	-2.72655	0.718793	-3.79324	0.000148695	0.00453295
DLG2	183.776	-2.7326	0.62922	-4.34284	1.41e-05	0.000738726
ATOH7	6.52296	-2.7356	0.779189	-3.51082	0.00044672	0.0102359
HTRA3	348.989	-2.75099	0.914671	-3.00763	0.00263293	0.0391119
H3F3C	119.806	-2.75356	0.692104	-3.97853	6.93e-05	0.00249327
DKKL1	6.95546	-2.77958	0.673311	-4.12822	3.66e-05	0.00152574
CORO2B	448.871	-2.80416	0.62269	-4.50331	6.69e-06	0.000416081
FAM163B	8.02437	-2.8601	0.98572	-2.90154	0.00371337	0.0492645
ALPL	2274.41	-2.87785	0.640937	-4.49007	7.12e-06	0.000436
AOX1	259.782	-2.98695	1.00096	-2.98409	0.00284423	0.0412032
SLC14A2	76.6139	-3.0305	0.425815	-7.11695	1.1e-12	6.45e-10
C10orf10	2505.89	-3.09181	0.792647	-3.90061	9.59e-05	0.00324303
GNG11	1054.25	-3.17313	0.682973	-4.64605	3.38e-06	0.000239627
CX3CL1	693.372	-3.24299	0.663831	-4.88527	1.03e-06	8.73e-05
MSR1	93.8833	-3.28788	1.06185	-3.09636	0.00195914	0.0311802
CCL22	4164.34	-3.28891	0.433453	-7.5877	3.26e-14	3.04e-11
NSUN7	203.807	-3.36567	0.891608	-3.77483	0.000160119	0.00477732
P4HA2	259.364	-3.43815	0.625366	-5.49783	3.85e-08	6.2e-06
PCDH9	1145.24	-3.44467	0.859108	-4.00959	6.08e-05	0.00227395
CXCL5	193.504	-3.45578	0.725717	-4.76189	1.92e-06	0.00014777
GPR25	247.739	-3.51877	0.618485	-5.68934	1.28e-08	2.29e-06
CRYBA4	24.7535	-3.57278	0.658873	-5.42255	5.88e-08	8.86e-06
SNAI2	178.998	-3.59309	0.757108	-4.74581	2.08e-06	0.00015573
GABRB2	80.1441	-3.60541	0.852941	-4.22703	2.37e-05	0.00110318
GPM6A	247.076	-3.62441	0.588694	-6.1567	7.43e-10	1.93e-07
SPTA1	15.0661	-4.23994	0.955389	-4.43792	9.08e-06	0.00052418
SOX5	374.52	-4.3864	0.645926	-6.79087	1.11e-11	5.39e-09
PPP1R14C	52.5044	-4.43634	0.666127	-6.6599	2.74e-11	1.13e-08
IGF2BP1	32.32	-4.58562	0.799178	-5.73792	9.58e-09	1.79e-06
FCRL4	923.098	-4.61086	0.757113	-6.09006	1.13e-09	2.78e-07
MRO	16.358	-4.65671	1.25675	-3.70535	0.000211095	0.00592037
BMP3	744.528	-4.78866	0.896006	-5.34445	9.07e-08	1.21e-05
VPREB1	77.0354	-4.80102	1.14477	-4.19389	2.74e-05	0.0012246
ZNF385B	173.653	-5.49776	0.951193	-5.77986	7.48e-09	1.45e-06
FMO1	78.1445	-5.93559	0.822355	-7.21779	5.28e-13	3.3e-10
DIO3	40.3578	-6.12571	1.1785	-5.1979	2.02e-07	2.28e-05

## Sheet: Reactome_bulkTopGenes_A
Supplementary Data 6. Differential gene expression analysis (Reactome pathways using genes increased in type A*; bulk RNA-seq dataset)
*Top 48 genes ranked by p-value with log2FC>3 (lower FC thresholds yielded fewer pathways at FDR <0.1)
**List of pathways filtered for FDR <0.1
Pathway identifier	Pathway name	#Entities found	#Entities total	Entities ratio	Entities pValue	Entities FDR**	#Reactions found	#Reactions total	Reactions ratio	Species identifier	Species name	Submitted entities found	Mapped entities	Found reaction identifiers
R-HSA-9617324	Negative regulation of NMDA receptor-mediated neuronal transmission	3	27	0.00178312	0.000131368	0.0163391	3	4	0.000287109	9606	Homo sapiens	CAMK2B;GRIN2A;PPM1E		R-HSA-9619430;R-HSA-9619449;R-HSA-9617326
R-HSA-397014	Muscle contraction	6	232	0.0153216	0.00017791	0.0163391	9	53	0.00380419	9606	Homo sapiens	CAMK2B;SLC8A3;RYR2;KCNIP2;SCN7A;MYH11		R-HSA-427910;R-HSA-445700;R-HSA-445699;R-HSA-5577234;R-HSA-2855020;R-HSA-5576895;R-HSA-425661;R-HSA-445704;R-HSA-445705
R-HSA-5576891	Cardiac conduction	5	147	0.0097081	0.000183585	0.0163391	5	33	0.00236865	9606	Homo sapiens	CAMK2B;SLC8A3;RYR2;KCNIP2;SCN7A		R-HSA-427910;R-HSA-5577234;R-HSA-2855020;R-HSA-5576895;R-HSA-425661
R-HSA-1592389	Activation of Matrix Metalloproteinases	3	35	0.00231145	0.000280451	0.0187902	12	27	0.00193798	9606	Homo sapiens	MMP7;MMP20		R-HSA-1604712;R-HSA-1592297;R-HSA-1592362;R-HSA-1604763;R-HSA-1604731;R-HSA-1604752;R-HSA-1605825;R-HSA-1604690;R-HSA-1602466;R-HSA-1592371;R-HSA-1592436;R-HSA-1604359
R-HSA-5578775	Ion homeostasis	3	64	0.00422665	0.00159428	0.0651097	3	17	0.00122021	9606	Homo sapiens	CAMK2B;SLC8A3;RYR2		R-HSA-427910;R-HSA-2855020;R-HSA-425661
R-HSA-2022090	Assembly of collagen fibrils and other multimeric structures	3	67	0.00442478	0.00181545	0.0651097	1	26	0.00186621	9606	Homo sapiens	MMP7;MMP20		R-HSA-2213200
R-HSA-1474228	Degradation of the extracellular matrix	4	148	0.00977414	0.00195568	0.0651097	34	105	0.00753661	9606	Homo sapiens	MMP7;MMP20		R-HSA-4086205;R-HSA-1604763;R-HSA-1474197;R-HSA-1564179;R-HSA-3791295;R-HSA-1604752;R-HSA-1604690;R-HSA-2534248;R-HSA-1564120;R-HSA-1564184;R-HSA-1454791;R-HSA-1566981;R-HSA-1566979;R-HSA-3791149;R-HSA-8940561;R-HSA-1605825;R-HSA-1604359;R-HSA-1592314;R-HSA-1604731;R-HSA-1566962;R-HSA-1454781;R-HSA-1592371;R-HSA-1592436;R-HSA-1454843;R-HSA-1604712;R-HSA-1592297;R-HSA-1592362;R-HSA-2514772;R-HSA-1…
R-HSA-1442490	Collagen degradation	3	69	0.00455686	0.00197302	0.0651097	8	34	0.00244042	9606	Homo sapiens	MMP7;MMP20		R-HSA-1454757;R-HSA-1474197;R-HSA-1564179;R-HSA-2484882;R-HSA-1564142;R-HSA-2168923;R-HSA-1564120;R-HSA-1564184

## Sheet: Reactome_bulkTopGenes_B
Supplementary Data 6. Differential gene expression analysis (Reactome pathways using genes increased in type B*; bulk RNA-seq dataset)
*Top 50 genes ranked by p-value with log2FC>2 (lower FC thresholds yielded fewer pathways at FDR <0.1).
**List of pathways filtered for FDR <0.1
Pathway identifier	Pathway name	#Entities found	#Entities total	Entities ratio	Entities pValue	Entities FDR**	#Reactions found	#Reactions total	Reactions ratio	Species identifier	Species name	Submitted entities found	Mapped entities	Found reaction identifiers
R-HSA-380108	Chemokine receptors bind chemokines	5	57	0.00376436	3.47462e-06	0.0006845	4	19	0.00136377	9606	Homo sapiens	CCL22;CCL17;CXCL5;CX3CL1		R-HSA-373813;R-HSA-443986;R-HSA-373791;R-HSA-373342
R-HSA-5607761	Dectin-1 mediated noncanonical NF-kB signaling	4	66	0.00435874	0.000144854	0.0141957	1	9	0.000645995	9606	Homo sapiens	CCL22;CCL17		R-HSA-5660965
R-HSA-350864	Regulation of thyroid hormone activity	2	9	0.000594373	0.000611115	0.0397225	2	2	0.000143554	9606	Homo sapiens	DIO3		R-HSA-350869;R-HSA-209772
R-HSA-375276	Peptide ligand-binding receptors	5	203	0.0134064	0.00128223	0.0526783	4	83	0.00595751	9606	Homo sapiens	CCL22;CCL17;CXCL5;CX3CL1		R-HSA-373813;R-HSA-443986;R-HSA-373791;R-HSA-373342
R-HSA-5607764	CLEC7A (Dectin-1) signaling	4	120	0.00792498	0.00135073	0.0526783	1	45	0.00322997	9606	Homo sapiens	CCL22;CCL17		R-HSA-5660965
