# Supplementary material for: Single-cell profiling reveals a memory B cell-like subtype of follicular lymphoma with increased transformation risk
Source: Nat Commun. 2022 Nov 9;13:6772. doi: 10.1038/s41467-022-34408-0 (PMC9646774; doi:10.1038/s41467-022-34408-0)
Supplement: Supplementary file 11 — Supplementary Data 8 [file 41467_2022_34408_MOESM11_ESM.xlsx]

## Sheet: IGHV SHM
Supplementary Data 8. IGHV somatic hypermutation
Sample Code	CDR3.nucleotide.seq	CDR3.amino.acid.seq	Productive	Chain.type	V.gene	D.gene	J.gene	Avg.identity...	IGHV_status
eBF157399	GCAAGATCTCTAGGATATTGTAGTGATGGGACCTGCAACTCGGTCGGCTAC	ARSLGYCSDGTCNSVGY	Yes	VH	IGHV3-74*01,IGHV3-74*03	IGHD2-15*01	IGHJ4*02	93.9	1
eBF166154	GCACACGTTATACTGGGGGGACACTTTGACTAC	AHVILGGHFDY	Yes	VH	IGHV2-5*02,IGHV2-5*09	IGHD3-16*02,IGHD7-27*01	IGHJ4*02	92.6	1
eBF155410	GCACGGTCCTTTAGGGGGGGTTCGACGTATTCCTATGAGAGTAGTGGTCCGCTCCGATCTAATAGACACCCGGACTACTTTGACTAC	ARSFRGGSTYSYESSGPLRSNRHPDYFDY	Yes	VH	IGHV2-26*01	IGHD3-22*01	IGHJ4*02	100	0
eBF145266	GCAGGAAATCTTAGTGCCTCCTCTGGCTTACAATCG	AGNLSASSGLQS	Yes	VH	IGHV3-74*01	IGHD5-24*01	IGHJ4*02,IGHJ5*02	85.9	1
eBF135630	GCCATAGGATTATGGCAACTACGTGTCCACTCCAAT	AIGLWQLRVHSN	Yes	VH	IGHV3-15*01	IGHD1-7*01,IGHD3-16*01,IGHD3-16*02	IGHJ4*02,IGHJ5*02	91.7	1
eBF145767	GCCTACGAGACTGCGGGAAATTGGTTCGACCCC	AYETAGNWFDP	Yes	VH	IGHV3-23*01,IGHV3-23D*01	IGHD2-21*02,IGHD5-12*01	IGHJ5*02	85.9	1
eBF146780	GCGAAAGATCGGGCGCGTGATTCTGACAGTAGTGGTCATGAAGCTTTTGATATC	AKDRARDSDSSGHEAFDI	Yes	VH	IGHV3-48*02	IGHD3-22*01	IGHJ3*02	87.5	1
eBF155536	GCGAAAGCCCTCGGGGGATGGAAAGTGGTAACTGCTTTGTACTACTTTGACTAC	AKALGGWKVVTALYYFDY	Yes	VH	IGHV3-33*03	IGHD2-15*01,IGHD2-21*02	IGHJ4*02	96.3	1
eBF155566	GCGAAATTGGCCTCTTCCCAGCTGCTATCTGATATGTACTACTTTGACTAC	AKLASSQLLSDMYYFDY	Yes	VH	IGHV3-23*01,IGHV3-23*04,IGHV3-23D*01	IGHD2-2*01,IGHD2-2*02,IGHD2-2*03	IGHJ4*02	93.5	1
eBF146039	GCGAACAGCAGCTCTTTAACTTGGTTCGACCCC	ANSSSLTWFDP	Yes	VH	IGHV3-73*02	IGHD6-13*01,IGHD6-6*01	IGHJ5*02	81	1
eBF157278	GCGAATTCTAGTCATCCGACTAAGTGGTTCGGCCCC	ANSSHPTKWFGP	Yes	VH	IGHV3-23*04,IGHV3-23*05	IGHD2-8*01,IGHD4-11*01,IGHD4-17*01	IGHJ5*02	84	1
eBF156080	GCGACGGACCGCGGCTATAGCGTTGGCTGGTACTACTTTGACTAC	ATDRGYSVGWYYFDY	Yes	VH	IGHV1-24*01	IGHD6-19*01	IGHJ4*02	83.4	1
eBF147321	GCGAGAAATTGGACTGGAATCCGTCATATGGCTCGGGGAGTCTTCAGTTGGCTCGACCCC	ARNWTGIRHMARGVFSWLDP	Yes	VH	IGHV3-21*02	IGHD3-10*01	IGHJ5*02	86.1	1
eBF154904	GCGAGAAGTTTTTGTAGTGGAAATACCTGCTACTCGGACTTTGACTAC	ARSFCSGNTCYSDFDY	Yes	VH	IGHV1-18*01,IGHV1-18*04	IGHD2-15*01	IGHJ4*02	98	0
eBF146082	GCGAGAATGGTGTCTTCTTCTTCATTCTTTGACTTC	ARMVSSSSFFDF	Yes	VH	IGHV4-31*03	IGHD2-8*01	IGHJ4*02	86.9	1
eBF167799	GCGAGACATCTGCCTGGTTCGGGGAGTGCCCACTGGTGCTTCGATCTC	ARHLPGSGSAHWCFDL	Yes	VH	IGHV4-59*01	IGHD3-10*01	IGHJ2*01	87.3	1
eBF156348	GCGAGACATGCTTACTATGATAGTAGTGGTTATTACTACATGGACGTC	ARHAYYDSSGYYYMDV	Yes	VH	IGHV5-51*01	IGHD3-22*01	IGHJ6*03	97.6	1
eBF135210	GCGAGACATGGAGGAGATGACTACAATAGCCTGGGCATGGTCCGGTCGGCCTACTACTTTGACTAC	ARHGGDDYNSLGMVRSAYYFDY	Yes	VH	IGHV5-78*01	IGHD5-24*01	IGHJ4*02	98.3	0
eBF157798	GCGAGACGGTGTCGGATATCCTATGGTTCGGGGAGTTATGGGTACTACTTTGACTAC	ARRCRISYGSGSYGYYFDY	Yes	VH	IGHV4-59*12	IGHD3-10*01	IGHJ4*02	99.7	0
eBF145174	GCGAGAGATCTATACGGGGGAACGATTTTTAGAGTGGCCGAGCCCCCAAACTGGTTCGACCCC	ARDLYGGTIFRVAEPPNWFDP	Yes	VH	IGHV4-59*12	IGHD3-3*01	IGHJ5*02	99.7	0
eBF157438	GCGAGAGATCTGTCGTCAGTACCAGCTGCTATTGACTAC	ARDLSSVPAAIDY	Yes	VH	IGHV3-30*02,IGHV3-30-5*02	IGHD2-2*01,IGHD2-2*02,IGHD2-2*03	IGHJ4*02	96.3	1
eBF157546	GCGAGAGATTATTATGATGCTTTTGATCTT	ARDYYDAFDL	Yes	VH	IGHV3-7*03	IGHD3-10*01,IGHD3-10*02,IGHD3-22*01	IGHJ3*01,IGHJ3*02	92.9	1
eBF167660	GCGAGAGGCCCAGGTGAATCATCTGGCAGCCCAATGGGGCTCGAC	ARGPGESSGSPMGLD	Yes	VH	IGHV4-34*02	IGHD2-21*01,IGHD2-21*02,IGHD2-8*01	IGHJ4*02	92.2	1
eBF156256	GCGAGAGGGAATACTTATAGCAGTAATTCGAATTATTACTATTATTATGCTATGGACGTC	ARGNTYSSNSNYYYYYAMDV	Yes	VH	IGHV3-48*03	IGHD6-19*01	IGHJ6*02	89.2	1
eBF136109	GCGAGAGGGTTGAGGGCCCCCGATTACTATGATAGTAGTGGTAATCCGTACTACTTTGACTAC	ARGLRAPDYYDSSGNPYYFDY	Yes	VH	IGHV3-30*02,IGHV3-30-5*02	IGHD3-22*01	IGHJ4*02	97.6	1
eBF157881	GCGAGAGGTGGGCTATATTGTAGTGGTGCTAGCTGCTACTTCGAGTACTACTTTGACTAC	ARGGLYCSGASCYFEYYFDY	Yes	VH	IGHV3-30*02,IGHV3-30-5*02	IGHD2-15*01	IGHJ4*02	96.6	1
eBF157803	GCGAGAGTTGGGGCAGCTCGTCCCTCCTACATCCACTACATGGACGTC	ARVGAARPSYIHYMDV	Yes	VH	IGHV3-48*02	IGHD6-6*01	IGHJ6*03	95	1
eBF156947	GCGAGAGTTTGGCGTTACTATGATAGTAGTGGTTATTTCGAGTACTACTTTGACTAC	ARVWRYYDSSGYFEYYFDY	Yes	VH	IGHV1-2*02,IGHV1-2*06,IGHV1-69*06	IGHD3-22*01	IGHJ4*02	93.2	1
eBF155039	GCGAGATTGGGCAAGTCGTGGAGTTCGGATAATTTTTATAACGTGTCTGATTTT	ARLGKSWSSDNFYNVSDF	Yes	VH	IGHV3-11*01,IGHV3-11*05	IGHD3-10*01,IGHD3-10*02	IGHJ4*02,IGHJ5*02	80.3	1
eBF155226	GCGAGCCGTTCGCCTGAATCACCTCGTCCTGGACATGCCTTTGATATC	ASRSPESPRPGHAFDI	Yes	VH	IGHV3-53*03	IGHD6-6*01	IGHJ3*02	88.6	1
eBF158170	GCGCAGAGGAGTGAAATGGGGACAGCCCCCTTTGAGCGCCCCTTTGACCTC	AQRSEMGTAPFERPFDL	Yes	VH	IGHV3-23*01,IGHV3-23D*01	IGHD3-3*01,IGHD3-3*02,IGHD7-27*01	IGHJ4*02	89.7	1
eBF145876	GCGCGGAGTATTGTGGTGGTGGTAGCTGCTGAATACTACTTTGACTAC	ARSIVVVVAAEYYFDY	Yes	VH	IGHV2-26*02	IGHD2-15*01	IGHJ4*02	94.3	1
eBF157416	GCGTGGAACATATCCCATGATGGTTTGGAGATC	AWNISHDGLEI	Yes	VH	IGHV3-7*03	IGHD1-1*01,IGHD1-20*01,IGHD1-7*01	IGHJ3*02	87.3	1
eBF154990	GCTAGAGGGCCAGGTGATCTCGAGATT	ARGPGDLEI	Yes	VH	IGHV4-59*01	IGHD2-21*01	IGHJ4*02,IGHJ5*02	88.7	1
eBF145860	GGGAAGAATAGTAGTGGTGACATTTACTCTTGGTGGAACCTCGATCTC	GKNSSGDIYSWWNLDL	Yes	VH	IGHV3-30*02,IGHV3-30-5*02	IGHD3-22*01	IGHJ2*01	89.4	1
eBF157623	GTGAGAAACAAAACCTCTTGGAACAACGGGAATAACGACTATTACAACGGCTTGGACGTC	VRNKTSWNNGNNDYYNGLDV	Yes	VH	IGHV3-23*01,IGHV3-23D*01	IGHD1-1*01	IGHJ6*02	89	1
eBF167033	GCGAGAGTCGACAGGATATCTTGTAGTGGGGGTGGGTGCTCCCCGGTTTATTTTGACTAC	ARVDRISCSGGGCSPVYFDY	Yes	VH	IGHV3-48*03	IGHD2-15*01	IGHJ4*01,IGHJ4*02	88.7	1
eBF146049	GCGAGAGATCGGTTCGAAGATTATTACAATTACGGTTTGGACGTC	ARDRFEDYYNYGLDV	Yes	VH	IGHV4-59*01	IGHD3-22*01	IGHJ6*02	89.4	1
