# Supplementary material for: Single-cell profiling reveals a memory B cell-like subtype of follicular lymphoma with increased transformation risk
Source: Nat Commun. 2022 Nov 9;13:6772. doi: 10.1038/s41467-022-34408-0 (PMC9646774; doi:10.1038/s41467-022-34408-0)
Supplement: Supplementary file 12 — Supplementary Data 9 [file 41467_2022_34408_MOESM12_ESM.xlsx]

## Sheet: CyTOF
Supplementary Data 9. Antibody reagents (CyTOF)
*LAG3 (clone 874501) and TIM3 (clone F38-2E2) were used in T-cell acquisition batches from 170127T to 170217T; LAG3 (clone 17B4) and TIM3 (clone 344823) were used in T-cell acquisition batches from 170720T to 171012T.
**IgD was added to the panel only for B cell batches from 180720B to 181109B
B panel, v2.0								T panel, v5.1
Target	Clone	Metal tag	Dilution	Vendor	Catalog #	Used for dimensional reduction (UMAP) and clustering (Phenograph) analyses		Target	Clone	Metal tag	Dilution	Vendor	Catalog #	Intracellular (IC)	Used for dimensional reduction (UMAP) and clustering (Phenograph) analyses
Barcode_1		102 Pd		DVS	201060			Barcode_1		102 Pd		DVS	201060
Barcode_2		104 Pd		DVS	201060			Barcode_2		104 Pd		DVS	201060
Barcode_3		105 Pd		DVS	201060			Barcode_3		105 Pd		DVS	201060
Barcode_4		106 Pd		DVS	201060			Barcode_4		106 Pd		DVS	201060
Barcode_5		108 Pd		DVS	201060			Barcode_5		108 Pd		DVS	201060
Barcode_6		110 Pd		DVS	201060			Barcode_6		110 Pd		DVS	201060
CD45	HI30	89 Y	1:200	DVS	3089003B	yes		CD45	HI30	89 Y	1:200	DVS	3089003B
CD45RA	HI100	112 Cd	1:200	Biolegend	304143	yes		CD45RA	HI100	112 Cd	1:200	Biolegend	304143		yes
IgM	MHM-88	115 In	1:200	Biolegend	314527	yes		CD8	HIT8a	115 In	1:200	BD Biosciences	555630		yes
CD270	122	139 La	1:100	Biolegend	318802	not used - poor staining / possible barium contamination		CD244	C1.7	139 La	1:200	Biolegend	329502		not used - poor staining / possible barium contamination
CD49D	9F10	141 Pr	1:200	DVS	3141004B	yes		CD137 (4-1BB)	4B4-1	141 Pr	1:100	Biolegend	309802		yes
CD19	HIB19	142 Nd	1:200	DVS	3142001B	yes		CD57	HCD57	142 Nd	1:200	Biolegend	322302		yes
HLA-ABC	W6/32	143 Nd	1:200	Biolegend	311402	yes		CD160	BY55	143 Nd	1:100	Biolegend	341202		yes
CD72	3F3	144 Nd	1:200	DVS	3144005B	yes		IL-4	MP4-25D2	144 Nd	1:200	DVS	3144010B	IC	yes
CD185 (CXCR5)	RF8B2	145 Nd	1:200	BD Biosciences	552032	yes		CD45RO	UCHL1	145 Nd	1:200	Biolegend	304202		yes
CD48	TÜ145	146 Nd	1:200	BD Biosciences	555758	yes		CD48	TÜ145	146 Nd	1:100	BD Biosciences	555758		yes
CD20	2H7	147 Sm	1:200	DVS	3147001B	yes		IL-6	MQ2-13A5	147 Sm	1:200	DVS	3147002B	IC	yes
CD274 (PD-L1)	29E.2A3	148 Nd	1:100	DVS	3148017B	yes		CD278 (ICOS)	C398.4A	148 Nd	1:200	DVS	3148019B		yes
CD200	OX-104	149 Sm	1:200	DVS	3149007B	yes		CD56	NCAM16.2	149 Sm	1:200	DVS	3149021B
CD43	84-3C1	150 Nd	1:100	DVS	3150006B	yes		CD223 (LAG3)*	874501/17B4	150 Nd	1:200	DVS/Enzo	3150016B/ALX-804-806-C100
Ig lambda	MHL-38	151 Eu	1:100	DVS	3151004B	yes, as anonymized Ig light chain "KL"		CD107a	H4A3	151 Eu	1:200	DVS	3151002B		yes
CD21	BL13	152 Sm	1:200	DVS	3152010B	yes		TNF-alpha	Mab11	152 Sm	1:200	DVS	3152002B	IC	yes
CD124 (IL-4R)	hIL4R-M57	153 Eu	1:100	BD Biosciences	551894	yes		TIGIT	MBSA43	153 Eu	1:200	DVS	3153019B		yes
CD84	CD84.1.21	154 Sm	1:100	DVS	3154013B	yes		TIM-3*	F38-2E2/344823	154 Sm	1:200	DVS/R&D	3154010B/MAB2365
IgG	G18-145	155Gd	1:100	BD Biosciences	555784	yes		CD279 (PD-1)	EH12.2H7	155Gd	1:200	DVS	3155009B		yes
CD10	HI10a	156 Gd	1:100	DVS	3156001B	yes		CD195 (CCR5)	NP-6G4	156 Gd	1:200	DVS	3156015A		yes
HLA-E	3D12	157 Gd	1:100	Biolegend	342602	yes		CD357 (GITR)	621	157 Gd	1:200	Biolegend	311602		yes
CD194 (CCR4)	205410	158 Gd	1:200	DVS	3158006A	yes		CD134 (OX40)	ACT35	158 Gd	1:200	DVS	3158012B		yes
CD22	HIB22	159 Tb	1:200	DVS	3159005B	yes		CD197 (CCR7)	G043H7	159 Tb	1:200	DVS	3159003A		yes
Ig kappa	MHK-49	160 Gd	1:100	DVS	3160005B	yes, as anonymized Ig light chain "KL"		CD28	CD28.2	160 Gd	1:200	Biolegend	302934		yes
CD80	2D10.4	161 Dy	1:100	DVS	3161023B	yes		CD152 (CTLA-4)	14D3	161 Dy	1:200	DVS	3161004B		yes
CD79B	CB3-1	162 Dy	1:200	BD Biosciences	555678	yes		CD69	FN50	162 Dy	1:200	DVS	3162001B		yes
CD23	EBVCS2	163 Dy	1:200	eBioscience	14-0238-82	yes		CD272 (BTLA)	MIH26	163 Dy	1:200	DVS	3163009B		yes
CD86	IT2.2	164 Dy	1:100	BD Biosciences	555663	yes		IL-17A	N49-653	164 Dy	1:200	DVS	3164002B	IC	yes
CD40	5C3	165 Ho	1:200	DVS	3165005B	yes		IFN-gamma	B27	165 Ho	1:200	DVS	3165002B	IC	yes
CD24	ML5	166 Er	1:100	DVS	3166007B	yes		IL-2	MQ1-17H12	166 Er	1:200	DVS	3166002B	IC	yes
CD27	O323	167 Er	1:100	DVS	3167002B	yes		CD27	L128	167 Er	1:200	DVS	3167006B		yes
CD30	Ber-H2	168 Er	1:100	eBioscience	14-0309-82	yes		CD154 (CD40L)	24-31	168 Er	1:200	DVS	3168006B		yes
CD25 (IL-2R)	2A3	169 Tm	1:100	DVS	3169003B	yes		CD159a (NKG2A)	Z199	169 Tm	1:200	DVS	3169013B		yes
CD3	UCHT1	170 Er	1:200	DVS	3170001B			CD3	UCHT1	170 Er	1:200	DVS	3170001B
CD44	IM7	171 Yb	1:200	DVS	3171003B	yes		CD185 (CXCR5)	RF8B2	171 Yb	1:200	BD Biosciences	552032		yes
CD38	HIT2	172 Yb	1:200	DVS	3172007B	yes		IL-21	3A3-N2	172 Yb	1:200	DVS	3172011B	IC	yes
CD272 (BTLA)	MIH26	173Yb	1:200	Biolegend	344502	yes		CD25	MA-251	173Yb	1:200	Biolegend	356102		yes
HLA-DR	L243	174 Yb	1:200	DVS	3174001B	yes		CD4	SK3	174 Yb	1:200	DVS	3174004B		yes
CD184 (CXCR4)	12G5	175 Lu	1:100	DVS	3175001B	yes		CD314 (NKG2D)	1D11	175 Lu	1:200	Biolegend	320802		yes
CD83	HB15	176 Yb	1:100	Biolegend	305302	yes		CD127 (IL-7R)	A019D5	176 Yb	1:200	DVS	3176004B		yes
viability	cisplatin	195 Pt	1mM final	Enzo	ALX-400-040-M250			viability	cisplatin	195 Pt	1mM final	Enzo	ALX-400-040-M250
IgD**	IA6-2	206Bi	1:200	Biolegend	348202					206Bi

## Sheet: Full_vs_Reduced_Panels
Supplementary Data 9. Antibody reagents (Full vs. reduced marker panels)
Marker	Full panel	26 marker panel
IgG	yes	yes
CD24	yes	yes
Kappa/Lambda (KL)	yes	yes
HLA_DR	yes	yes
CD44	yes	yes
IgM	yes	yes
CD22	yes	yes
CD79B	yes	yes
CD40	yes	yes
CD38	yes	yes
CD20	yes	yes
CD86	yes	yes
CD19	yes	yes
CD27	yes	yes
CD10	yes	yes
CD72	yes	yes
CD49D	yes	yes
CXCR5	yes	yes
CD83	yes	yes
CD184	yes
CD23	yes
CD45RA	yes	yes
HLA_ABC	yes	yes
CD45	yes	yes
CD84	yes
CD21	yes	yes
CD274	yes
CD200	yes	yes
BTLA	yes
CD124	yes
CD43	yes
CD194	yes
CD25	yes	yes
CD80	yes
CD30	yes
HLA_E	yes
CD48	yes	yes

## Sheet: IHC
Supplementary Data 9. Antibody reagents (Immunohistochemistry)
Target	Clone	Dilution	Vendor	Catalog #
CD3	polyclonal	ready-to-use	Dako	GA50361-2
CD57	TB01	ready-to-use	Dako	GA64761-2
PD1	NAT105	1:100	Cell Marque	315M
